# Supplementary material for: Social impact in social media: A new method to evaluate the social impact of research
Source: PLoS One. 2018 Aug 29;13(8):e0203117. doi: 10.1371/journal.pone.0203117 (PMC6114920; doi:10.1371/journal.pone.0203117)
Supplement: S1 File — This file contains the SPSS file with the result of the calculation of Cohen’s Kappa regards the interrater reliability. The word document exported with the obtained result is also included. (ZIP) [file pone.0203117.s001.zip]

Archive with 3 entries (3 files):
- S1_Kappa/Kappa data.sav
- S1_Kappa/KAPPA RESULT.doc
- S1_Kappa/Output2.spv
