# Supplementary material for: Social impact in social media: A new method to evaluate the social impact of research
Source: PLoS One. 2018 Aug 29;13(8):e0203117. doi: 10.1371/journal.pone.0203117 (PMC6114920; doi:10.1371/journal.pone.0203117)
Supplement: S2 File — This excel contains four sheets, the first one titled “data collected” contains the number of tweets and Facebook posts collected through the three defined search strategies; the second sheet titled “sample” contains the sample classified by project indicating the ID of the message or code assigned, the type of message (tweet or Facebook post) and the codification done by researchers being 1 (is evidence of social impact, either potential or real) and 0 (is not evidence of social impact); the third sheet titled “evidence found” contains the number of type of evidences of social impact founded by project (ESISM-QUANESIM or ESISM-QUALESIM), search strategy and type of message (tweet or Facebook posts); and the last sheet titled “SICOR” contains the Social Impact Coverage Ratio calculation by projects in one table and type of search strategy done in another one. (XLSX) [file pone.0203117.s002.xlsx]

## Sheet: Data collected
		P. TWITTER		FACEBOOK PAGE		ACRONYM SEARCH		RESULT RESEARCH SEARCH
		Number tweets		Number posts		Number tweets		Number tweets
	P1	952		585		10		3
	P2	403		423		0		0
	P3	896		396		2		5
	P4	21		41		5		0
	P5	410		16		4		4
	P6	124		74		175		3
	P7	148		64		4		5
	P8	56		236		5		4
	P9	55		43		4		3
	P10	106		47		17		1
	Total	3171		1925		226		28
	Total tweets	3425
	Total Fb posts	1925
	Total	5350

## Sheet: Sample
NUM	Project	ID	Tweet/Fb post	Researcher 1	Researcher 2
1	P1	102524426594575_498566943675187	FB/post	0	0
2	P1	102524426594575_1049103168460745	FB/post	0	0
3	P1	102524426594575_517915618388785	FB/post	0	0
4	P1	102524426594575_507228559457491	FB/post	0	0
5	P1	102524426594575_505440789636268	FB/post	0	0
6	P1	102524426594575_488310424682638	FB/post	0	0
7	P1	102524426594575_485772564936424	FB/post	0	0
8	P1	102524426594575_485772564936424	FB/post	0	0
9	P1	102524426594575_485486808298333	FB/post	0	0
10	P1	102524426594575_484364381743909	FB/post	0	0
11	P1	102524426594575_483811048465909	FB/post	0	0
12	P1	102524426594575_483497715163909	FB/post	0	0
13	P1	102524426594575_482453331935014	FB/post	0	0
14	P1	102524426594575_480576402122707	FB/post	0	0
15	P1	102524426594575_480348362145511	FB/post	0	0
16	P1	102524426594575_479679845545696	FB/post	0	0
17	P1	102524426594575_477831235730557	FB/post	0	0
18	P1	102524426594575_477714669075547	FB/post	0	0
19	P1	102524426594575_476549969192017	FB/post	0	0
20	P1	102524426594575_476053432575004	FB/post	0	0
21	P1	102524426594575_475584102621937	FB/post	0	0
22	P1	102524426594575_475001276013553	FB/post	0	0
23	P1	102524426594575_475001276013553	FB/post	0	0
24	P1	102524426594575_474725536041127	FB/post	0	0
25	P1	102524426594575_474273356086345	FB/post	0	0
26	P1	102524426594575_473733672806980	FB/post	0	0
27	P1	102524426594575_471680283012319	FB/post	0	0
28	P1	102524426594575_470201946493486	FB/post	0	0
29	P1	102524426594575_469875459859468	FB/post	0	0
30	P1	102524426594575_464918570355157	FB/post	0	0
31	P1	102524426594575_464873173693030	FB/post	0	0
32	P1	102524426594575_462061460640868	FB/post	0	0
33	P1	102524426594575_461559964024351	FB/post	0	0
34	P1	102524426594575_460831054097242	FB/post	0	0
35	P1	102524426594575_460271164153231	FB/post	0	0
36	P1	102524426594575_458890277624653	FB/post	0	0
37	P1	102524426594575_458565877657093	FB/post	0	0
38	P1	102524426594575_457147994465548	FB/post	0	0
39	P1	102524426594575_455901651256849	FB/post	0	0
40	P1	102524426594575_451937128319968	FB/post	0	0
41	P1	102524426594575_451581195022228	FB/post	0	0
42	P1	102524426594575_451445958369085	FB/post	0	0
43	P1	102524426594575_451445958369085	FB/post	0	0
44	P1	102524426594575_451445958369085	FB/post	0	0
45	P1	102524426594575_449451971901817	FB/post	0	0
46	P1	102524426594575_448840885296259	FB/post	0	0
47	P1	102524426594575_448533658660315	FB/post	0	0
48	P1	102524426594575_446812068832474	FB/post	0	0
49	P1	102524426594575_444846252362389	FB/post	0	0
50	P1	102524426594575_444606089053072	FB/post	0	0
51	P1	102524426594575_444201052426909	FB/post	0	0
52	P1	102524426594575_443936782453336	FB/post	0	0
53	P1	102524426594575_442237302623284	FB/post	0	0
54	P1	102524426594575_441642202682794	FB/post	0	0
55	P1	102524426594575_438431173003897	FB/post	0	0
56	P1	102524426594575_436754269838254	FB/post	0	0
57	P1	102524426594575_435327413314273	FB/post	0	0
58	P1	102524426594575_434994850014196	FB/post	0	0
59	P1	102524426594575_434609696719378	FB/post	0	0
60	P1	102524426594575_433993360114345	FB/post	0	0
61	P1	102524426594575_432442066936141	FB/post	0	0
62	P1	102524426594575_432168386963509	FB/post	0	0
63	P1	102524426594575_431692000344481	FB/post	0	0
64	P1	102524426594575_430860900427591	FB/post	0	0
65	P1	102524426594575_429373123909702	FB/post	0	0
66	P1	102524426594575_428340447346303	FB/post	0	0
67	P1	102524426594575_427713757408972	FB/post	0	0
68	P1	102524426594575_427513780762303	FB/post	0	0
69	P1	102524426594575_427429327437415	FB/post	0	0
70	P1	102524426594575_426479104199104	FB/post	0	0
71	P1	102524426594575_426044527575895	FB/post	0	0
72	P1	102524426594575_425467584300256	FB/post	0	0
73	P1	102524426594575_425224044324610	FB/post	0	0
74	P1	102524426594575_425224044324610	FB/post	0	0
75	P1	102524426594575_422790064568008	FB/post	0	0
76	P1	102524426594575_422254521288229	FB/post	0	0
77	P1	102524426594575_421883761325305	FB/post	0	0
78	P1	102524426594575_421883761325305	FB/post	0	0
79	P1	102524426594575_420205594826455	FB/post	0	0
80	P1	102524426594575_417779418402406	FB/post	0	0
81	P1	102524426594575_416803575166657	FB/post	0	0
82	P1	102524426594575_416298621883819	FB/post	0	0
83	P1	102524426594575_415974421916239	FB/post	0	0
84	P1	102524426594575_414874892026192	FB/post	0	0
85	P1	102524426594575_413183008862047	FB/post	0	0
86	P1	102524426594575_412255915621423	FB/post	0	0
87	P1	102524426594575_411000482413633	FB/post	0	0
88	P1	102524426594575_410242025822812	FB/post	0	0
89	P1	102524426594575_409957959184552	FB/post	0	0
90	P1	102524426594575_409370719243276	FB/post	0	0
91	P1	102524426594575_409370719243276	FB/post	0	0
92	P1	102524426594575_409370719243276	FB/post	0	0
93	P1	102524426594575_408029292710752	FB/post	0	0
94	P1	102524426594575_406933106153704	FB/post	0	0
95	P1	102524426594575_406572966189718	FB/post	0	0
96	P1	102524426594575_404626296384385	FB/post	0	0
97	P1	102524426594575_403824626464552	FB/post	0	0
98	P1	102524426594575_403256556521359	FB/post	0	0
99	P1	102524426594575_402336016613413	FB/post	0	0
100	P1	102524426594575_401529270027421	FB/post	0	0
101	P1	102524426594575_401252120055136	FB/post	0	0
102	P1	102524426594575_401194556727559	FB/post	0	0
103	P1	102524426594575_401117663401915	FB/post	0	0
104	P1	102524426594575_397289727118042	FB/post	0	0
105	P1	102524426594575_394053514108330	FB/post	0	0
106	P1	102524426594575_392720954241586	FB/post	0	0
107	P1	102524426594575_391187117728303	FB/post	0	0
108	P1	102524426594575_391122611068087	FB/post	0	0
109	P1	102524426594575_389706167876398	FB/post	0	0
110	P1	102524426594575_389353787911636	FB/post	0	0
111	P1	102524426594575_388215754692106	FB/post	0	0
112	P1	102524426594575_388188181361530	FB/post	0	0
113	P1	102524426594575_387903588056656	FB/post	0	0
114	P1	102524426594575_387604574753224	FB/post	0	0
115	P1	102524426594575_387604574753224	FB/post	0	0
116	P1	102524426594575_387507371429611	FB/post	0	0
117	P1	102524426594575_387135431466805	FB/post	0	0
118	P1	102524426594575_385371868309828	FB/post	0	0
119	P1	102524426594575_384368451743503	FB/post	0	0
120	P1	102524426594575_384253128421702	FB/post	0	0
121	P1	102524426594575_383724881807860	FB/post	0	0
122	P1	102524426594575_382991095214572	FB/post	0	0
123	P1	102524426594575_382955088551506	FB/post	0	0
124	P1	102524426594575_382932665220415	FB/post	0	0
125	P1	102524426594575_381923975321284	FB/post	0	0
126	P1	102524426594575_381672595346422	FB/post	0	0
127	P1	102524426594575_381623772017971	FB/post	0	0
128	P1	102524426594575_380178288829186	FB/post	0	0
129	P1	102524426594575_379763412204007	FB/post	0	0
130	P1	102524426594575_379461605567521	FB/post	0	0
131	P1	102524426594575_379461605567521	FB/post	0	0
132	P1	102524426594575_379123018934713	FB/post	0	0
133	P1	102524426594575_377975882382760	FB/post	0	0
134	P1	102524426594575_377334535780228	FB/post	0	0
135	P1	102524426594575_377334169113598	FB/post	0	0
136	P1	102524426594575_377108952469453	FB/post	0	0
137	P1	102524426594575_376776049169410	FB/post	0	0
138	P1	102524426594575_374565552723793	FB/post	0	0
139	P1	102524426594575_374211852759163	FB/post	0	0
140	P1	102524426594575_374079492772399	FB/post	0	0
141	P1	102524426594575_372713029575712	FB/post	0	0
142	P1	102524426594575_372151279631887	FB/post	0	0
143	P1	102524426594575_371661963014152	FB/post	0	0
144	P1	102524426594575_370529409794074	FB/post	0	0
145	P1	102524426594575_370083866505295	FB/post	0	0
146	P1	102524426594575_368991223281226	FB/post	0	0
147	P1	102524426594575_367907743389574	FB/post	0	0
148	P1	102524426594575_362643417249340	FB/post	0	0
149	P1	102524426594575_360061910840824	FB/post	0	0
150	P1	102524426594575_359612914219057	FB/post	0	0
151	P1	102524426594575_358463497667332	FB/post	0	0
152	P1	102524426594575_357470524433296	FB/post	0	0
153	P1	102524426594575_357093037804378	FB/post	0	0
154	P1	102524426594575_354456508068031	FB/post	0	0
155	P1	102524426594575_354439938069688	FB/post	0	0
156	P1	102524426594575_354090448104637	FB/post	0	0
157	P1	102524426594575_353842008129481	FB/post	0	0
158	P1	102524426594575_353739441473071	FB/post	0	0
159	P1	102524426594575_353178514862497	FB/post	0	0
160	P1	102524426594575_351083995071949	FB/post	0	0
161	P1	102524426594575_350310748482607	FB/post	0	0
162	P1	102524426594575_349910978522584	FB/post	0	0
163	P1	102524426594575_349543345226014	FB/post	0	0
164	P1	102524426594575_348896181957397	FB/post	0	0
165	P1	102524426594575_348611535319195	FB/post	0	0
166	P1	102524426594575_346625578851124	FB/post	0	0
167	P1	102524426594575_346611188852563	FB/post	0	0
168	P1	102524426594575_346577415522607	FB/post	0	0
169	P1	102524426594575_346294188884263	FB/post	0	0
170	P1	102524426594575_345810165599332	FB/post	0	0
171	P1	102524426594575_343961685784180	FB/post	0	0
172	P1	102524426594575_343325052514510	FB/post	0	0
173	P1	102524426594575_343147505865598	FB/post	0	0
174	P1	102524426594575_343147505865598	FB/post	0	0
175	P1	102524426594575_343147505865598	FB/post	0	0
176	P1	102524426594575_342084129305269	FB/post	0	0
177	P1	102524426594575_341944939319188	FB/post	0	0
178	P1	102524426594575_341590056021343	FB/post	0	0
179	P1	102524426594575_341558096024539	FB/post	0	0
180	P1	102524426594575_343147002532315	FB/post	0	0
181	P1	102524426594575_337101083136907	FB/post	0	0
182	P1	102524426594575_336844183162597	FB/post	0	0
183	P1	102524426594575_336467616533587	FB/post	0	0
184	P1	102524426594575_336123429901339	FB/post	0	0
185	P1	102524426594575_335832716597077	FB/post	0	0
186	P1	102524426594575_335817633265252	FB/post	0	0
187	P1	102524426594575_335796906600658	FB/post	0	0
188	P1	102524426594575_352562298253222	FB/post	0	0
189	P1	102524426594575_333708430142839	FB/post	0	0
190	P1	102524426594575_332488383598177	FB/post	0	0
191	P1	102524426594575_332355573611458	FB/post	0	0
192	P1	102524426594575_332348453612170	FB/post	0	0
193	P1	102524426594575_332297833617232	FB/post	0	0
194	P1	102524426594575_329704123876603	FB/post	0	0
195	P1	102524426594575_329702870543395	FB/post	0	0
196	P1	102524426594575_327159727464376	FB/post	0	0
197	P1	102524426594575_325299077650441	FB/post	0	0
198	P1	102524426594575_324958827684466	FB/post	0	0
199	P1	102524426594575_324757087704640	FB/post	0	0
200	P1	102524426594575_323597037820645	FB/post	0	0
201	P1	102524426594575_322860737894275	FB/post	0	0
202	P1	102524426594575_322779907902358	FB/post	0	0
203	P1	102524426594575_322025661311116	FB/post	0	0
204	P1	102524426594575_322025661311116	FB/post	0	0
205	P1	102524426594575_321970591316623	FB/post	0	0
206	P1	102524426594575_320807501432932	FB/post	0	0
207	P1	102524426594575_318874831626199	FB/post	0	0
208	P1	102524426594575_318479864999029	FB/post	0	0
209	P1	102524426594575_316218805225135	FB/post	0	0
210	P1	102524426594575_315874841926198	FB/post	0	0
211	P1	102524426594575_314361072077575	FB/post	0	0
212	P1	102524426594575_309274412586241	FB/post	0	0
213	P1	102524426594575_307539222759760	FB/post	0	0
214	P1	102524426594575_306714846175531	FB/post	0	0
215	P1	102524426594575_305159392997743	FB/post	0	0
216	P1	102524426594575_304471786399837	FB/post	0	0
217	P1	102524426594575_304465933067089	FB/post	0	0
218	P1	102524426594575_304071009773248	FB/post	0	0
219	P1	102524426594575_303938556453160	FB/post	0	0
220	P1	102524426594575_303445523169130	FB/post	0	0
221	P1	102524426594575_302926019887747	FB/post	0	0
222	P1	102524426594575_302817836565232	FB/post	0	0
223	P1	102524426594575_301340426712973	FB/post	0	0
224	P1	102524426594575_300967673416915	FB/post	0	0
225	P1	102524426594575_300946706752345	FB/post	0	0
226	P1	102524426594575_300701366776879	FB/post	0	0
227	P1	102524426594575_300688390111510	FB/post	0	0
228	P1	102524426594575_300435696803446	FB/post	0	0
229	P1	102524426594575_300406123473070	FB/post	0	0
230	P1	102524426594575_298966926950323	FB/post	0	0
231	P1	102524426594575_298861280294221	FB/post	0	0
232	P1	102524426594575_298296363684046	FB/post	0	0
233	P1	102524426594575_298290667017949	FB/post	0	0
234	P1	102524426594575_297994470380902	FB/post	0	0
235	P1	102524426594575_297974750382874	FB/post	0	0
236	P1	102524426594575_296836780496671	FB/post	0	0
237	P1	102524426594575_296030730577276	FB/post	0	0
238	P1	102524426594575_295729437274072	FB/post	0	0
239	P1	102524426594575_295722990608050	FB/post	0	0
240	P1	102524426594575_294758940704455	FB/post	0	0
241	P1	102524426594575_294302944083388	FB/post	0	0
242	P1	102524426594575_294213564092326	FB/post	0	0
243	P1	102524426594575_293668924146790	FB/post	0	0
244	P1	102524426594575_292814690898880	FB/post	0	0
245	P1	102524426594575_292711210909228	FB/post	0	0
246	P1	102524426594575_292711210909228	FB/post	0	0
247	P1	102524426594575_292711210909228	FB/post	0	0
248	P1	102524426594575_292530900927259	FB/post	0	0
249	P1	102524426594575_292298057617210	FB/post	0	0
250	P1	102524426594575_291919667655049	FB/post	0	0
251	P1	102524426594575_291670611013288	FB/post	0	0
252	P1	102524426594575_291626841017665	FB/post	0	0
253	P1	102524426594575_290889734424709	FB/post	0	0
254	P1	102524426594575_285904964923186	FB/post	0	0
255	P1	102524426594575_285605661619783	FB/post	0	0
256	P1	102524426594575_580451278741934	FB/post	0	0
257	P1	102524426594575_284456621734687	FB/post	0	0
258	P1	102524426594575_578263635627365	FB/post	0	0
259	P1	102524426594575_578263635627365	FB/post	0	0
260	P1	102524426594575_283459895167693	FB/post	0	0
261	P1	102524426594575_282129705300712	FB/post	0	0
262	P1	102524426594575_282129705300712	FB/post	0	0
263	P1	102524426594575_282129705300712	FB/post	0	0
264	P1	102524426594575_281779608669055	FB/post	0	0
265	P1	102524426594575_281514598695556	FB/post	0	0
266	P1	102524426594575_280624148784601	FB/post	0	0
267	P1	102524426594575_279785335535149	FB/post	0	0
268	P1	102524426594575_279785335535149	FB/post	0	0
269	P1	102524426594575_279785335535149	FB/post	0	0
270	P1	102524426594575_279518658895150	FB/post	0	0
271	P1	102524426594575_279240565589626	FB/post	0	0
272	P1	102524426594575_278955418951474	FB/post	0	0
273	P1	102524426594575_277451925768490	FB/post	0	0
274	P1	102524426594575_277204605793222	FB/post	0	0
275	P1	102524426594575_276915702488779	FB/post	0	0
276	P1	102524426594575_275772315936451	FB/post	0	0
277	P1	102524426594575_275108852669464	FB/post	0	0
278	P1	102524426594575_275105042669845	FB/post	0	0
279	P1	102524426594575_274850309361985	FB/post	0	0
280	P1	102524426594575_274850309361985	FB/post	0	0
281	P1	102524426594575_274850309361985	FB/post	0	0
282	P1	102524426594575_274826392697710	FB/post	0	0
283	P1	102524426594575_273032409543775	FB/post	0	0
284	P1	102524426594575_271543709692645	FB/post	0	0
285	P1	102524426594575_10152424019289085	FB/post	0	0
286	P1	102524426594575_271092113071138	FB/post	0	0
287	P1	102524426594575_271092113071138	FB/post	0	0
288	P1	102524426594575_270836569763359	FB/post	0	0
289	P1	102524426594575_267630453417304	FB/post	0	0
290	P1	102524426594575_267093223471027	FB/post	0	0
291	P1	102524426594575_266567086856974	FB/post	0	0
292	P1	102524426594575_266567086856974	FB/post	0	0
293	P1	102524426594575_264925877021095	FB/post	0	0
294	P1	102524426594575_264855473694802	FB/post	0	0
295	P1	102524426594575_264600573720292	FB/post	0	0
296	P1	102524426594575_263444023835947	FB/post	0	0
297	P1	102524426594575_263129593867390	FB/post	0	0
298	P1	102524426594575_262957403884609	FB/post	0	0
299	P1	102524426594575_539058509547878	FB/post	0	0
300	P1	102524426594575_536153669838362	FB/post	0	0
301	P1	102524426594575_10152348291709085	FB/post	0	0
302	P1	102524426594575_535418656578530	FB/post	0	0
303	P1	102524426594575_533500750103654	FB/post	0	0
304	P1	102524426594575_533187360134993	FB/post	0	0
305	P1	102524426594575_532534986866897	FB/post	0	0
306	P1	102524426594575_529954763791586	FB/post	0	0
307	P1	102524426594575_3992175220147	FB/post	0	0
308	P1	102524426594575_528968707223525	FB/post	0	0
309	P1	102524426594575_527895143997548	FB/post	0	0
310	P1	102524426594575_526345197485876	FB/post	0	0
311	P1	102524426594575_692284907495869	FB/post	0	0
312	P1	102524426594575_255127491334267	FB/post	0	0
313	P1	102524426594575_525383474248715	FB/post	0	0
314	P1	102524426594575_525346844252378	FB/post	0	0
315	P1	102524426594575_524833190970410	FB/post	0	0
316	P1	102524426594575_3960133739130	FB/post	0	0
317	P1	102524426594575_519196394867423	FB/post	0	0
318	P1	102524426594575_250118548501828	FB/post	0	0
319	P1	102524426594575_250118548501828	FB/post	0	0
320	P1	102524426594575_249746648539018	FB/post	0	0
321	P1	102524426594575_247736355406714	FB/post	0	0
322	P1	102524426594575_515191548601241	FB/post	0	0
323	P1	102524426594575_514671511986578	FB/post	0	0
324	P1	102524426594575_514277155359347	FB/post	0	0
325	P1	102524426594575_245195925660757	FB/post	0	0
326	P1	102524426594575_512137352239994	FB/post	0	0
327	P1	102524426594575_512137352239994	FB/post	0	0
328	P1	102524426594575_512137352239994	FB/post	0	0
329	P1	102524426594575_3885903843429	FB/post	0	0
330	P1	102524426594575_510608019059594	FB/post	0	0
331	P1	102524426594575_510395419080854	FB/post	0	0
332	P1	102524426594575_509618135825249	FB/post	0	0
333	P1	102524426594575_673280989396261	FB/post	0	0
334	P1	102524426594575_242500052597011	FB/post	0	0
335	P1	102524426594575_3862225931496	FB/post	0	0
336	P1	102524426594575_507880735998989	FB/post	0	0
337	P1	102524426594575_505457629574633	FB/post	0	0
338	P1	102524426594575_504110363042693	FB/post	0	0
339	P1	102524426594575_499832136803849	FB/post	0	0
340	P1	102524426594575_498471063606623	FB/post	0	0
341	P1	102524426594575_240047612842255	FB/post	0	0
342	P1	102524426594575_497931753660554	FB/post	0	0
343	P1	102524426594575_496588263794903	FB/post	0	0
344	P1	102524426594575_495904517196611	FB/post	0	0
345	P1	102524426594575_495429167244146	FB/post	0	0
346	P1	102524426594575_494189257368137	FB/post	0	0
347	P1	102524426594575_494189257368137	FB/post	0	0
348	P1	102524426594575_493563677430695	FB/post	0	0
349	P1	102524426594575_236148149898868	FB/post	0	0
350	P1	102524426594575_236148149898868	FB/post	0	0
351	P1	102524426594575_236148149898868	FB/post	0	0
352	P1	102524426594575_236148149898868	FB/post	0	0
353	P1	102524426594575_492531160867280	FB/post	0	0
354	P1	102524426594575_492133814240348	FB/post	0	0
355	P1	102524426594575_235664836613866	FB/post	0	0
356	P1	102524426594575_490369201083476	FB/post	0	0
357	P1	102524426594575_662766443781049	FB/post	0	0
358	P1	102524426594575_489875301132866	FB/post	0	0
359	P1	102524426594575_489845217802541	FB/post	0	0
360	P1	102524426594575_233481673498849	FB/post	0	0
361	P1	102524426594575_232967646883585	FB/post	0	0
362	P1	102524426594575_232967646883585	FB/post	0	0
363	P1	102524426594575_231770827003267	FB/post	0	0
364	P1	102524426594575_226674197512930	FB/post	0	0
365	P1	102524426594575_225849054262111	FB/post	0	0
366	P1	102524426594575_225548520958831	FB/post	0	0
367	P1	102524426594575_225305787649771	FB/post	0	0
368	P1	102524426594575_223720311141652	FB/post	0	0
369	P1	102524426594575_223449184502098	FB/post	0	0
370	P1	102524426594575_223445801169103	FB/post	0	0
371	P1	102524426594575_3697261727494	FB/post	0	0
372	P1	102524426594575_3697261727494	FB/post	0	0
373	P1	102524426594575_10152109104624085	FB/post	0	0
374	P1	102524426594575_221650644681952	FB/post	0	0
375	P1	102524426594575_221566228023727	FB/post	0	0
376	P1	102524426594575_221010178079332	FB/post	0	0
377	P1	102524426594575_220807138099636	FB/post	0	0
378	P1	102524426594575_220733401440343	FB/post	0	0
379	P1	102524426594575_220453621468321	FB/post	0	0
380	P1	102524426594575_220012758179074	FB/post	0	0
381	P1	102524426594575_219367084910308	FB/post	0	0
382	P1	102524426594575_219127748267575	FB/post	0	0
383	P1	102524426594575_218288885018128	FB/post	0	0
384	P1	102524426594575_218288885018128	FB/post	0	0
385	P1	102524426594575_218073051706378	FB/post	0	0
386	P1	102524426594575_218073051706378	FB/post	0	0
387	P1	102524426594575_217532338427116	FB/post	0	0
388	P1	102524426594575_217239018456448	FB/post	0	0
389	P1	102524426594575_217226281791055	FB/post	0	0
390	P1	102524426594575_217226281791055	FB/post	0	0
391	P1	102524426594575_216909991822684	FB/post	0	0
392	P1	102524426594575_216766335170383	FB/post	0	0
393	P1	102524426594575_215635168616833	FB/post	0	0
394	P1	102524426594575_215564808623869	FB/post	0	0
395	P1	102524426594575_215272738653076	FB/post	0	0
396	P1	102524426594575_215364488643901	FB/post	0	0
397	P1	102524426594575_10152014228869085	FB/post	0	0
398	P1	102524426594575_210889839091366	FB/post	0	0
399	P1	102524426594575_210835019096848	FB/post	0	0
400	P1	102524426594575_210835019096848	FB/post	0	0
401	P1	102524426594575_210835019096848	FB/post	0	0
402	P1	102524426594575_210827512430932	FB/post	0	0
403	P1	102524426594575_210827199097630	FB/post	0	0
404	P1	102524426594575_210281015818915	FB/post	0	0
405	P1	102524426594575_209733885873628	FB/post	0	0
406	P1	102524426594575_208531012660582	FB/post	0	0
407	P1	102524426594575_208328066014210	FB/post	0	0
408	P1	102524426594575_207621432751540	FB/post	0	0
409	P1	102524426594575_207306479449702	FB/post	0	0
410	P1	102524426594575_443320982454965	FB/post	0	0
411	P1	102524426594575_443320982454965	FB/post	0	0
412	P1	102524426594575_443320849121645	FB/post	0	0
413	P1	102524426594575_443268979126832	FB/post	0	0
414	P1	102524426594575_443264702460593	FB/post	0	0
415	P1	102524426594575_204970299683320	FB/post	0	0
416	P1	102524426594575_204970299683320	FB/post	0	0
417	P1	102524426594575_203136179866732	FB/post	0	0
418	P1	102524426594575_202550339925316	FB/post	0	0
419	P1	102524426594575_202330306613986	FB/post	0	0
420	P1	102524426594575_201238093389874	FB/post	0	0
421	P1	102524426594575_201206166726400	FB/post	0	0
422	P1	102524426594575_200750880105262	FB/post	0	0
423	P1	102524426594575_200750880105262	FB/post	0	0
424	P1	102524426594575_200718133441870	FB/post	0	0
425	P1	102524426594575_200343226812694	FB/post	0	0
426	P1	102524426594575_198466670333683	FB/post	0	0
427	P1	102524426594575_197950950385255	FB/post	0	0
428	P1	102524426594575_197557703757913	FB/post	0	0
429	P1	102524426594575_196733763840307	FB/post	0	0
430	P1	102524426594575_196517120528638	FB/post	0	0
431	P1	102524426594575_196430457203971	FB/post	0	0
432	P1	102524426594575_196403110540039	FB/post	0	0
433	P1	102524426594575_196112063902477	FB/post	0	0
434	P1	102524426594575_195801813933502	FB/post	0	0
435	P1	102524426594575_195498947297122	FB/post	0	0
436	P1	102524426594575_195195513994132	FB/post	0	0
437	P1	102524426594575_191973470983003	FB/post	0	0
438	P1	102524426594575_427562807364116	FB/post	0	0
439	P1	102524426594575_191851394328544	FB/post	0	0
440	P1	102524426594575_427558790697851	FB/post	0	0
441	P1	102524426594575_189496994563984	FB/post	0	0
442	P1	102524426594575_189454764568207	FB/post	0	0
443	P1	102524426594575_188732097973807	FB/post	0	0
444	P1	102524426594575_187598118087205	FB/post	0	0
445	P1	102524426594575_185808461599504	FB/post	0	0
446	P1	102524426594575_185377361642614	FB/post	0	0
447	P1	102524426594575_184971991683151	FB/post	0	0
448	P1	102524426594575_184883398358677	FB/post	0	0
449	P1	102524426594575_181146738732343	FB/post	0	0
450	P1	102524426594575_181057582074592	FB/post	0	0
451	P1	102524426594575_413633642090366	FB/post	0	0
452	P1	102524426594575_413633642090366	FB/post	0	0
453	P1	102524426594575_180802445433439	FB/post	0	0
454	P1	102524426594575_180553552124995	FB/post	0	0
455	P1	102524426594575_180553552124995	FB/post	0	0
456	P1	102524426594575_180553552124995	FB/post	0	0
457	P1	102524426594575_180553552124995	FB/post	0	0
458	P1	102524426594575_180553552124995	FB/post	0	0
459	P1	102524426594575_179142355599448	FB/post	0	0
460	P1	102524426594575_178461565667527	FB/post	0	0
461	P1	102524426594575_178166355697048	FB/post	0	0
462	P1	102524426594575_177248395788844	FB/post	0	0
463	P1	102524426594575_177234065790277	FB/post	0	0
464	P1	102524426594575_176784935835190	FB/post	0	0
465	P1	102524426594575_176453632534987	FB/post	0	0
466	P1	102524426594575_407073349413062	FB/post	0	0
467	P1	102524426594575_406512332802497	FB/post	0	0
468	P1	102524426594575_176020169245000	FB/post	0	0
469	P1	102524426594575_406477202806010	FB/post	0	0
470	P1	102524426594575_175771222603228	FB/post	0	0
471	P1	102524426594575_175708549276162	FB/post	0	0
472	P1	102524426594575_175708549276162	FB/post	0	0
473	P1	102524426594575_174709272709423	FB/post	0	0
474	P1	102524426594575_404519756335088	FB/post	0	0
475	P1	102524426594575_174410409405976	FB/post	0	0
476	P1	102524426594575_173933719453645	FB/post	0	0
477	P1	102524426594575_173621666151517	FB/post	0	0
478	P1	102524426594575_173621666151517	FB/post	0	0
479	P1	102524426594575_402618576525206	FB/post	0	0
480	P1	102524426594575_172370212943329	FB/post	0	0
481	P1	102524426594575_172071862973164	FB/post	0	0
482	P1	102524426594575_169969936516690	FB/post	0	0
483	P1	102524426594575_169969936516690	FB/post	0	0
484	P1	102524426594575_397350000385397	FB/post	0	0
485	P1	102524426594575_169087419938275	FB/post	0	0
486	P1	102524426594575_169087419938275	FB/post	0	0
487	P1	102524426594575_169019816611702	FB/post	0	0
488	P1	102524426594575_169019816611702	FB/post	0	0
489	P1	102524426594575_396355413818189	FB/post	0	0
490	P1	102524426594575_396355413818189	FB/post	0	0
491	P1	102524426594575_168971873283163	FB/post	0	0
492	P1	102524426594575_167712800075737	FB/post	0	0
493	P1	102524426594575_167704963409854	FB/post	0	0
494	P1	102524426594575_3182373815618	FB/post	0	0
495	P1	102524426594575_166656510181366	FB/post	0	0
496	P1	102524426594575_166501280196889	FB/post	0	0
497	P1	102524426594575_165804096933274	FB/post	0	0
498	P1	102524426594575_165585680288449	FB/post	0	0
499	P1	102524426594575_165534790293538	FB/post	0	0
500	P1	102524426594575_165533150293702	FB/post	0	0
501	P1	102524426594575_165288596984824	FB/post	0	0
502	P1	102524426594575_164941293686221	FB/post	0	0
503	P1	102524426594575_164693097044374	FB/post	0	0
504	P1	102524426594575_164619257051758	FB/post	0	0
505	P1	102524426594575_164619223718428	FB/post	0	0
506	P1	102524426594575_163667030480314	FB/post	0	0
507	P1	102524426594575_163612140485803	FB/post	0	0
508	P1	102524426594575_387912734662457	FB/post	0	0
509	P1	102524426594575_163040137209670	FB/post	0	0
510	P1	102524426594575_162701903910160	FB/post	0	0
511	P1	102524426594575_162294563950894	FB/post	0	0
512	P1	102524426594575_161366677377016	FB/post	0	0
513	P1	102524426594575_160897790757238	FB/post	0	0
514	P1	102524426594575_160897790757238	FB/post	0	0
515	P1	102524426594575_160893974090953	FB/post	0	0
516	P1	102524426594575_160411740805843	FB/post	0	0
517	P1	102524426594575_160008147512869	FB/post	0	0
518	P1	102524426594575_383316515122079	FB/post	0	0
519	P1	102524426594575_3123853832655	FB/post	0	0
520	P1	102524426594575_3123853832655	FB/post	0	0
521	P1	102524426594575_158498047663879	FB/post	0	0
522	P1	102524426594575_158198977693786	FB/post	0	0
523	P1	102524426594575_158082187705465	FB/post	0	0
524	P1	102524426594575_157794897734194	FB/post	0	0
525	P1	102524426594575_157499834430367	FB/post	0	0
526	P1	102524426594575_157175544462796	FB/post	0	0
527	P1	102524426594575_156117597901924	FB/post	0	0
528	P1	102524426594575_155553664624984	FB/post	0	0
529	P1	102524426594575_376870209100043	FB/post	0	0
530	P1	102524426594575_155267901320227	FB/post	0	0
531	P1	102524426594575_155230257990658	FB/post	0	0
532	P1	102524426594575_155072624673088	FB/post	0	0
533	P1	102524426594575_133889026804883	FB/post	0	0
534	P1	102524426594575_153916904788660	FB/post	0	0
535	P1	102524426594575_150944031752614	FB/post	0	0
536	P1	102524426594575_149469185233432	FB/post	0	0
537	P1	102524426594575_148848691962148	FB/post	0	0
538	P1	102524426594575_148848691962148	FB/post	0	0
539	P1	102524426594575_148571051989912	FB/post	0	0
540	P1	102524426594575_148571051989912	FB/post	0	0
541	P1	102524426594575_148570415323309	FB/post	0	0
542	P1	102524426594575_148253348688349	FB/post	0	0
543	P1	102524426594575_147766228737061	FB/post	0	0
544	P1	102524426594575_147520722094945	FB/post	0	0
545	P1	102524426594575_146814148832269	FB/post	0	0
546	P1	102524426594575_146551618858522	FB/post	0	0
547	P1	102524426594575_146525048861179	FB/post	0	0
548	P1	102524426594575_145796985600652	FB/post	0	0
549	P1	102524426594575_145731068940577	FB/post	0	0
550	P1	102524426594575_451509774926193	FB/post	0	0
551	P1	102524426594575_452030958214985	FB/post	0	0
552	P1	102524426594575_452030958214985	FB/post	0	0
553	P1	102524426594575_168204756670931	FB/post	0	0
554	P1	102524426594575_191921487621644	FB/post	0	0
555	P1	102524426594575_478725802183427	FB/post	0	0
556	P1	102524426594575_365247316918035	FB/post	0	0
557	P1	102524426594575_177881522364188	FB/post	0	0
558	P1	102524426594575_483054265082624	FB/post	0	0
559	P1	102524426594575_483054265082624	FB/post	0	0
560	P1	102524426594575_553329591354936	FB/post	0	0
561	P1	102524426594575_133777090139912	FB/post	0	0
562	P1	102524426594575_305717442892425	FB/post	0	0
563	P1	102524426594575_530940216947629	FB/post	0	0
564	P1	102524426594575_396635203768107	FB/post	0	0
565	P1	102524426594575_142838182563199	FB/post	0	0
566	P1	102524426594575_433880143372578	FB/post	0	0
567	P1	102524426594575_365903520195379	FB/post	0	0
568	P1	102524426594575_141906162656401	FB/post	0	0
569	P1	102524426594575_141467402700277	FB/post	0	0
570	P1	102524426594575_141467169366967	FB/post	0	0
571	P1	102524426594575_141467169366967	FB/post	0	0
572	P1	102524426594575_141467169366967	FB/post	0	0
573	P1	102524426594575_141466789367005	FB/post	0	0
574	P1	102524426594575_559406214091055	FB/post	0	0
575	P1	102524426594575_141234442723573	FB/post	0	0
576	P1	102524426594575_298182486979776	FB/post	0	0
577	P1	102524426594575_298182486979776	FB/post	0	0
578	P1	102524426594575_298182486979776	FB/post	0	0
579	P1	102524426594575_445245645560451	FB/post	0	0
580	P1	102524426594575_467935599945567	FB/post	0	0
581	P1	102524426594575_127908934060798	FB/post	0	0
582	P1	102524426594575_352877088166981	FB/post	0	0
583	P1	102524426594575_137686383078379	FB/post	0	0
584	P1	102524426594575_448128591936620	FB/post	0	0
585	P1	102524426594575_312100788915626	FB/post	0	0
586	P1	791976708433936384	Tweet	1	1
587	P1	789085327247966209	Tweet	0	0
588	P1	751062519448539136	Tweet	0	0
589	P1	751055899331072000	Tweet	1	1
590	P1	738588518507651073	Tweet	0	0
591	P1	725284089176137729	Tweet	0	0
592	P1	714819174942556161	Tweet	0	0
593	P1	708336488195493888	Tweet	0	0
594	P1	708336425226395649	Tweet	0	0
595	P1	708336365252059136	Tweet	0	0
596	P1	708336293579767808	Tweet	0	0
597	P1	704245406625079296	Tweet	0	0
598	P1	699655851360022529	Tweet	0	0
599	P1	694898137434054657	Tweet	0	0
600	P1	692996717067788288	Tweet	0	0
601	P1	692996179785826304	Tweet	0	0
602	P1	689842706600857600	Tweet	0	0
603	P1	689777438398742528	Tweet	0	0
604	P1	689776759139602432	Tweet	0	0
605	P1	689100187592175617	Tweet	0	0
606	P1	687245808094294016	Tweet	0	0
607	P1	685047728028659712	Tweet	0	0
608	P1	670145996396101632	Tweet	0	0
609	P1	667715173440987136	Tweet	0	0
610	P1	667683137246380032	Tweet	0	0
611	P1	665170394102562816	Tweet	0	0
612	P1	664121390618906625	Tweet	0	0
613	P1	664121009411371012	Tweet	0	0
614	P1	664054997043322880	Tweet	0	0
615	P1	664018881795784706	Tweet	0	0
616	P1	664014432842989568	Tweet	0	0
617	P1	663754222043811840	Tweet	0	0
618	P1	663744732510724101	Tweet	0	0
619	P1	663654421881069568	Tweet	0	0
620	P1	663608274244247552	Tweet	0	0
621	P1	662241447538794496	Tweet	0	0
622	P1	661512317025275905	Tweet	0	0
623	P1	661510576988946432	Tweet	0	0
624	P1	661209251826782209	Tweet	0	0
625	P1	661192180187463680	Tweet	0	0
626	P1	661187733914787841	Tweet	0	0
627	P1	661135148696604672	Tweet	0	0
628	P1	659686146193170432	Tweet	0	0
629	P1	659677983729389568	Tweet	0	0
630	P1	657171506305351680	Tweet	0	0
631	P1	657170519616286720	Tweet	0	0
632	P1	657167245307723776	Tweet	0	0
633	P1	657166215123701760	Tweet	0	0
634	P1	657122472639221761	Tweet	0	0
635	P1	656773865113309184	Tweet	0	0
636	P1	656085364285808640	Tweet	0	0
637	P1	656083931146625024	Tweet	0	0
638	P1	656048196993421312	Tweet	0	0
639	P1	656011883372224512	Tweet	0	0
640	P1	653830662630322176	Tweet	0	0
641	P1	653518350648233984	Tweet	0	0
642	P1	653489906916937728	Tweet	0	0
643	P1	653069082938445824	Tweet	0	0
644	P1	652505028339593216	Tweet	0	0
645	P1	652396056085401601	Tweet	0	0
646	P1	651725232802283520	Tweet	0	0
647	P1	651679306121375744	Tweet	0	0
648	P1	651002647873458176	Tweet	0	0
649	P1	649891905694760960	Tweet	0	0
650	P1	649889945470042112	Tweet	0	0
651	P1	649889554380550144	Tweet	0	0
652	P1	649868251082674176	Tweet	0	0
653	P1	649232945614594052	Tweet	0	0
654	P1	649178773670207488	Tweet	0	0
655	P1	649136908744966144	Tweet	0	0
656	P1	648500586653052928	Tweet	0	0
657	P1	648411822119362560	Tweet	0	0
658	P1	645912573834080256	Tweet	0	0
659	P1	645890604971479040	Tweet	0	0
660	P1	644452075913510912	Tweet	0	0
661	P1	644416517673762817	Tweet	0	0
662	P1	644061052360073216	Tweet	0	0
663	P1	642216951729790976	Tweet	0	0
664	P1	640922675410534400	Tweet	0	0
665	P1	640909985648635904	Tweet	0	0
666	P1	640905960018583552	Tweet	0	0
667	P1	640904984545075200	Tweet	0	0
668	P1	640900606752899072	Tweet	0	0
669	P1	640899708131647488	Tweet	0	0
670	P1	640870013784727552	Tweet	0	0
671	P1	640860796206088192	Tweet	0	0
672	P1	640845808296964096	Tweet	0	0
673	P1	640831315303100416	Tweet	0	0
674	P1	639389557566406656	Tweet	0	0
675	P1	639342287831605248	Tweet	0	0
676	P1	639341786964623360	Tweet	0	0
677	P1	639340394204020736	Tweet	0	0
678	P1	637226420742307840	Tweet	0	0
679	P1	636856722460643328	Tweet	0	0
680	P1	636544304543047681	Tweet	0	0
681	P1	636182400679215104	Tweet	0	0
682	P1	635777262021951488	Tweet	0	0
683	P1	635776249915408384	Tweet	0	0
684	P1	635744888781455360	Tweet	0	0
685	P1	634678056247009280	Tweet	0	0
686	P1	634358351510552576	Tweet	0	0
687	P1	633194058425479168	Tweet	0	0
688	P1	632183132184252416	Tweet	0	0
689	P1	632123583737823232	Tweet	0	0
690	P1	630707471187898368	Tweet	0	0
691	P1	628904544131502080	Tweet	0	0
692	P1	628904166199558144	Tweet	0	0
693	P1	628514120090918912	Tweet	0	0
694	P1	626684047557853184	Tweet	0	0
695	P1	625978099201626112	Tweet	0	0
696	P1	625627072610869248	Tweet	0	0
697	P1	623799164854517761	Tweet	0	0
698	P1	621936970114166785	Tweet	0	0
699	P1	621936387764453376	Tweet	0	0
700	P1	621691836608987136	Tweet	0	0
701	P1	621286504954994688	Tweet	0	0
702	P1	620971390301270016	Tweet	0	0
703	P1	619137885212643328	Tweet	0	0
704	P1	618419311066148864	Tweet	0	0
705	P1	616269444151689216	Tweet	0	0
706	P1	615430545472884736	Tweet	0	0
707	P1	615429572637642752	Tweet	0	0
708	P1	614015273956429824	Tweet	0	0
709	P1	613719285958115328	Tweet	0	0
710	P1	613281961470230529	Tweet	0	0
711	P1	612887828981248000	Tweet	0	0
712	P1	612698136318971904	Tweet	0	0
713	P1	611077844643487744	Tweet	0	0
714	P1	610728138272845824	Tweet	0	0
715	P1	610365175447818240	Tweet	0	0
716	P1	609442785712713728	Tweet	0	0
717	P1	609288988906659840	Tweet	0	0
718	P1	607989772854927360	Tweet	0	0
719	P1	607871716195450880	Tweet	0	0
720	P1	606752580690132992	Tweet	0	0
721	P1	606749295669350400	Tweet	0	0
722	P1	606002037730484224	Tweet	0	0
723	P1	606001014827847680	Tweet	0	0
724	P1	605754542509146113	Tweet	0	0
725	P1	605722978417033216	Tweet	0	0
726	P1	605638757358911488	Tweet	0	0
727	P1	604740303883497472	Tweet	0	0
728	P1	604278495829716992	Tweet	0	0
729	P1	603463709416157184	Tweet	0	0
730	P1	603462549967917056	Tweet	0	0
731	P1	603189715295154178	Tweet	0	0
732	P1	603147126927929344	Tweet	0	0
733	P1	600988257489387521	Tweet	0	0
734	P1	600957071950016512	Tweet	0	0
735	P1	600945554382823424	Tweet	0	0
736	P1	600944672714989568	Tweet	0	0
737	P1	600620706733400065	Tweet	0	0
738	P1	600613004405841920	Tweet	0	0
739	P1	600298392816898048	Tweet	0	0
740	P1	600263349813772288	Tweet	0	0
741	P1	598805421109989378	Tweet	0	0
742	P1	595579267997663233	Tweet	0	0
743	P1	595519414461673473	Tweet	0	0
744	P1	595511007302266880	Tweet	0	0
745	P1	594498707996934144	Tweet	0	0
746	P1	594067702504923136	Tweet	0	0
747	P1	593704962959548416	Tweet	0	0
748	P1	593544852865945600	Tweet	0	0
749	P1	593288763884892161	Tweet	0	0
750	P1	592667526871556096	Tweet	0	0
751	P1	592628740175302656	Tweet	0	0
752	P1	592627947703513088	Tweet	0	0
753	P1	592627502813716480	Tweet	0	0
754	P1	592627162102005760	Tweet	0	0
755	P1	592626287669342208	Tweet	0	0
756	P1	591159066774392832	Tweet	0	0
757	P1	590979894659698689	Tweet	0	0
758	P1	590976894172028928	Tweet	0	0
759	P1	590898772814798848	Tweet	0	0
760	P1	590896747775393792	Tweet	0	0
761	P1	590888882440404993	Tweet	0	0
762	P1	590886248283250688	Tweet	0	0
763	P1	590884300305866754	Tweet	0	0
764	P1	590874156062941184	Tweet	0	0
765	P1	590863888788365312	Tweet	0	0
766	P1	590859499264675842	Tweet	0	0
767	P1	590859094401163265	Tweet	0	0
768	P1	590857959011438592	Tweet	0	0
769	P1	590856990425030657	Tweet	0	0
770	P1	590855072038440960	Tweet	0	0
771	P1	590853378294620160	Tweet	0	0
772	P1	590852255017992192	Tweet	0	0
773	P1	590850903479099392	Tweet	0	0
774	P1	590850549916028928	Tweet	0	0
775	P1	590846345914744832	Tweet	0	0
776	P1	590818044299051008	Tweet	0	0
777	P1	590816442343383040	Tweet	0	0
778	P1	590806969092562945	Tweet	0	0
779	P1	590798703608336384	Tweet	0	0
780	P1	590798196231798784	Tweet	0	0
781	P1	590796360728891392	Tweet	0	0
782	P1	590795686494474240	Tweet	0	0
783	P1	590794361509666816	Tweet	0	0
784	P1	590792604469633024	Tweet	0	0
785	P1	590790779880243200	Tweet	0	0
786	P1	590789950435655680	Tweet	0	0
787	P1	590788351797624832	Tweet	0	0
788	P1	590783027648843776	Tweet	0	0
789	P1	590771195584327680	Tweet	0	0
790	P1	590405145671905281	Tweet	0	0
791	P1	590118145756635136	Tweet	0	0
792	P1	590094344427859968	Tweet	0	0
793	P1	590093273278058496	Tweet	0	0
794	P1	590076697241858049	Tweet	0	0
795	P1	589855125491027968	Tweet	0	0
796	P1	588964831098753024	Tweet	0	0
797	P1	588288042949079040	Tweet	0	0
798	P1	588262480666824704	Tweet	0	0
799	P1	588008851888308227	Tweet	0	0
800	P1	587540379265847296	Tweet	0	0
801	P1	587521065636749312	Tweet	0	0
802	P1	586434138237898752	Tweet	0	0
803	P1	585364225331224576	Tweet	0	0
804	P1	584990999077900288	Tweet	0	0
805	P1	583216487101546497	Tweet	0	0
806	P1	583207971800420352	Tweet	0	0
807	P1	582448731846537217	Tweet	0	0
808	P1	581869746477498368	Tweet	0	0
809	P1	581429360273571840	Tweet	0	0
810	P1	581070780278116352	Tweet	0	0
811	P1	580408351043006466	Tweet	0	0
812	P1	580335484959907840	Tweet	0	0
813	P1	580009651359612928	Tweet	0	0
814	P1	579998190600089601	Tweet	0	0
815	P1	579998166013100032	Tweet	0	0
816	P1	579998132940996608	Tweet	0	0
817	P1	579949280049414144	Tweet	0	0
818	P1	579937283392036864	Tweet	0	0
819	P1	579936922954539008	Tweet	0	0
820	P1	578469259971588096	Tweet	0	0
821	P1	577500650952617984	Tweet	0	0
822	P1	577432496909987840	Tweet	0	0
823	P1	576788146156933120	Tweet	0	0
824	P1	576446846396162049	Tweet	0	0
825	P1	576369382957383681	Tweet	0	0
826	P1	576368339469090817	Tweet	0	0
827	P1	576367632749846531	Tweet	0	0
828	P1	576367110923952128	Tweet	0	0
829	P1	576366834720616448	Tweet	0	0
830	P1	576272461102247936	Tweet	0	0
831	P1	576270570108637184	Tweet	0	0
832	P1	575973105782427649	Tweet	0	0
833	P1	575958503413583873	Tweet	0	0
834	P1	575570879310098432	Tweet	0	0
835	P1	575565607329988609	Tweet	0	0
836	P1	574902452702568448	Tweet	0	0
837	P1	574174770180284416	Tweet	0	0
838	P1	573886557704290304	Tweet	0	0
839	P1	573843984495345664	Tweet	0	0
840	P1	573843585684103168	Tweet	0	0
841	P1	573810138500456448	Tweet	0	0
842	P1	573800353419956224	Tweet	0	0
843	P1	573796071635292160	Tweet	0	0
844	P1	572770035455922176	Tweet	0	0
845	P1	572718254621401088	Tweet	0	0
846	P1	572469866743128064	Tweet	0	0
847	P1	572469533073653760	Tweet	0	0
848	P1	572421270832336896	Tweet	0	0
849	P1	572372505207431169	Tweet	0	0
850	P1	572319394111614976	Tweet	0	0
851	P1	571278482879225856	Tweet	0	0
852	P1	571254750928355328	Tweet	0	0
853	P1	571250731296157696	Tweet	0	0
854	P1	571236814142484480	Tweet	0	0
855	P1	571048925576241152	Tweet	0	0
856	P1	570968252106604544	Tweet	0	0
857	P1	570943786832023552	Tweet	0	0
858	P1	570902758397759488	Tweet	0	0
859	P1	570634271850930176	Tweet	0	0
860	P1	570631946604314625	Tweet	0	0
861	P1	570631762570825728	Tweet	0	0
862	P1	570625886111866880	Tweet	0	0
863	P1	570623206295535617	Tweet	0	0
864	P1	570518636420579329	Tweet	0	0
865	P1	570226457139666944	Tweet	0	0
866	P1	570225634129158144	Tweet	0	0
867	P1	570142855945199616	Tweet	0	0
868	P1	570140586034008064	Tweet	0	0
869	P1	569777700916879360	Tweet	0	0
870	P1	568366677152432128	Tweet	0	0
871	P1	568365762903191552	Tweet	0	0
872	P1	568335332636274689	Tweet	0	0
873	P1	567334216745381888	Tweet	0	0
874	P1	567333537146482688	Tweet	0	0
875	P1	567331062691688448	Tweet	0	0
876	P1	567253066198822912	Tweet	0	0
877	P1	566933533772771328	Tweet	0	0
878	P1	566251400460390401	Tweet	0	0
879	P1	566246966712348672	Tweet	0	0
880	P1	566225151713607680	Tweet	0	0
881	P1	566219236985802753	Tweet	0	0
882	P1	566194390482579456	Tweet	0	0
883	P1	565104014061477888	Tweet	0	0
884	P1	565102671116664832	Tweet	0	0
885	P1	564803308637130752	Tweet	0	0
886	P1	564802853815222273	Tweet	0	0
887	P1	564749753473572864	Tweet	0	0
888	P1	564749309359710208	Tweet	0	0
889	P1	563635037263110144	Tweet	0	0
890	P1	563328115330789376	Tweet	0	0
891	P1	563296606930628609	Tweet	0	0
892	P1	563296501133500416	Tweet	0	0
893	P1	563295630442131456	Tweet	0	0
894	P1	563005561642684416	Tweet	0	0
895	P1	562946888488738816	Tweet	0	0
896	P1	562911954063593472	Tweet	0	0
897	P1	562588436457332736	Tweet	0	0
898	P1	562199115027992576	Tweet	0	0
899	P1	561125887379533824	Tweet	0	0
900	P1	561125029791170560	Tweet	0	0
901	P1	561081368961372160	Tweet	0	0
902	P1	560402099310444544	Tweet	0	0
903	P1	560401617997275136	Tweet	0	0
904	P1	560363207278473216	Tweet	0	0
905	P1	560362423312744448	Tweet	0	0
906	P1	560102633919508481	Tweet	0	0
907	P1	559742427188445184	Tweet	0	0
908	P1	559716666884767744	Tweet	0	0
909	P1	559658853210808321	Tweet	0	0
910	P1	559653845840973824	Tweet	0	0
911	P1	557893594762477568	Tweet	0	0
912	P1	557555281526534144	Tweet	0	0
913	P1	557553781508829184	Tweet	0	0
914	P1	557485259651313664	Tweet	0	0
915	P1	557222522295693313	Tweet	0	0
916	P1	557108137300615168	Tweet	0	0
917	P1	557096373968195584	Tweet	0	0
918	P1	556740536221310976	Tweet	0	0
919	P1	556121342639345666	Tweet	0	0
920	P1	555696676519030784	Tweet	0	0
921	P1	555643447525523456	Tweet	0	0
922	P1	555053536162357248	Tweet	0	0
923	P1	555024139506159616	Tweet	0	0
924	P1	554964584730476544	Tweet	0	0
925	P1	554566374467461120	Tweet	0	0
926	P1	553482763480088577	Tweet	0	0
927	P1	553479359206813696	Tweet	0	0
928	P1	553107483792007168	Tweet	0	0
929	P1	553097652507017216	Tweet	0	0
930	P1	552034334711222272	Tweet	0	0
931	P1	551034594003521536	Tweet	0	0
932	P1	547371161668304897	Tweet	0	0
933	P1	545584889635295233	Tweet	0	0
934	P1	545147371068592128	Tweet	0	0
935	P1	544074772695359489	Tweet	0	0
936	P1	543011340013805568	Tweet	0	0
937	P1	542638820140003328	Tweet	0	0
938	P1	540124593919623168	Tweet	0	0
939	P1	540111074960609280	Tweet	0	0
940	P1	539756723448213504	Tweet	0	0
941	P1	539732743408869376	Tweet	0	0
942	P1	539732614488539136	Tweet	0	0
943	P1	539460133039140865	Tweet	0	0
944	P1	539458389424996353	Tweet	0	0
945	P1	539379261908721664	Tweet	0	0
946	P1	538794486424690689	Tweet	0	0
947	P1	538422095349563393	Tweet	0	0
948	P1	538071743823634432	Tweet	0	0
949	P1	536914379934302208	Tweet	0	0
950	P1	536794250021986304	Tweet	0	0
951	P1	536101018195750912	Tweet	0	0
952	P1	535737269072580608	Tweet	0	0
953	P1	535371454439645185	Tweet	0	0
954	P1	534657175894130688	Tweet	0	0
955	P1	534654445582561280	Tweet	0	0
956	P1	534634748656615424	Tweet	0	0
957	P1	534371714730590208	Tweet	0	0
958	P1	532815332051009536	Tweet	0	0
959	P1	532514333121863681	Tweet	0	0
960	P1	532500305616060416	Tweet	0	0
961	P1	532465948574633985	Tweet	0	0
962	P1	532157704069193728	Tweet	0	0
963	P1	532157247242399744	Tweet	0	0
964	P1	531796229626138626	Tweet	0	0
965	P1	531736285669785600	Tweet	0	0
966	P1	530040018686197760	Tweet	0	0
967	P1	529366339853770752	Tweet	0	0
968	P1	529212044323860480	Tweet	0	0
969	P1	528254691898302464	Tweet	0	0
970	P1	528137044543823873	Tweet	0	0
971	P1	527780299615514624	Tweet	0	0
972	P1	527780083222589443	Tweet	0	0
973	P1	527758063093448704	Tweet	0	0
974	P1	524200525542064128	Tweet	0	0
975	P1	523381927743877120	Tweet	0	0
976	P1	523110340197113856	Tweet	0	0
977	P1	522691979767869440	Tweet	0	0
978	P1	522691741926055936	Tweet	0	0
979	P1	522647896693678080	Tweet	0	0
980	P1	522307218797264896	Tweet	0	0
981	P1	522022044297613313	Tweet	0	0
982	P1	522011995126910976	Tweet	0	0
983	P1	522000174189928449	Tweet	0	0
984	P1	521980293688086528	Tweet	0	0
985	P1	520150251391713280	Tweet	0	0
986	P1	519204451387998208	Tweet	0	0
987	P1	519203019108651009	Tweet	0	0
988	P1	519095596125536256	Tweet	0	0
989	P1	519093986800455680	Tweet	0	0
990	P1	519055675729936384	Tweet	0	0
991	P1	518039804140068865	Tweet	0	0
992	P1	517971656237920256	Tweet	0	0
993	P1	516566872264024064	Tweet	0	0
994	P1	516565817019084800	Tweet	0	0
995	P1	514009470419341312	Tweet	0	0
996	P1	512160212518989824	Tweet	0	0
997	P1	511788362634911744	Tweet	0	0
998	P1	511543337397288960	Tweet	0	0
999	P1	511235886655090689	Tweet	0	0
1000	P1	510336793406107648	Tweet	0	0
1001	P1	510080803544772608	Tweet	0	0
1002	P1	509714560706936832	Tweet	0	0
1003	P1	509669940849541120	Tweet	0	0
1004	P1	508913254660198400	Tweet	0	0
1005	P1	508893966184775680	Tweet	0	0
1006	P1	508893773682982912	Tweet	0	0
1007	P1	508893551657517057	Tweet	0	0
1008	P1	508879078234259456	Tweet	0	0
1009	P1	507916042031890432	Tweet	0	0
1010	P1	507849583301767168	Tweet	0	0
1011	P1	507836605080412160	Tweet	0	0
1012	P1	507470428630024192	Tweet	0	0
1013	P1	507128079710699521	Tweet	0	0
1014	P1	507126882022993922	Tweet	0	0
1015	P1	507060512623185920	Tweet	0	0
1016	P1	507059693194608641	Tweet	0	0
1017	P1	506745645613731840	Tweet	0	0
1018	P1	506744877854760961	Tweet	0	0
1019	P1	505321751577133056	Tweet	0	0
1020	P1	505045061290442752	Tweet	0	0
1021	P1	504250497440952320	Tweet	0	0
1022	P1	503814016410869760	Tweet	0	0
1023	P1	502768664098377730	Tweet	0	0
1024	P1	502432693892956161	Tweet	0	0
1025	P1	502067780947292161	Tweet	0	0
1026	P1	499887990026403840	Tweet	0	0
1027	P1	499887779761762304	Tweet	0	0
1028	P1	499852185958498304	Tweet	0	0
1029	P1	499559079329951744	Tweet	0	0
1030	P1	499499643349512192	Tweet	0	0
1031	P1	499166597924540416	Tweet	0	0
1032	P1	498809844158459905	Tweet	0	0
1033	P1	498756219306516480	Tweet	0	0
1034	P1	498755991341916160	Tweet	0	0
1035	P1	498755350917435392	Tweet	0	0
1036	P1	497673601236336640	Tweet	0	0
1037	P1	497672075394695168	Tweet	0	0
1038	P1	497666203528466432	Tweet	0	0
1039	P1	497307144921030656	Tweet	0	0
1040	P1	497306423341383681	Tweet	0	0
1041	P1	497277114576797696	Tweet	0	0
1042	P1	496995986922024961	Tweet	0	0
1043	P1	496977239607885824	Tweet	0	0
1044	P1	496624598835003392	Tweet	0	0
1045	P1	496594240026460160	Tweet	0	0
1046	P1	496591033262931968	Tweet	0	0
1047	P1	494831337988452352	Tweet	0	0
1048	P1	494789791796723712	Tweet	0	0
1049	P1	494786976336195587	Tweet	0	0
1050	P1	494777905617305600	Tweet	0	0
1051	P1	494096440105656320	Tweet	0	0
1052	P1	494072075238506496	Tweet	0	0
1053	P1	494071135349530624	Tweet	0	0
1054	P1	493705129527631873	Tweet	0	0
1055	P1	493703956896690176	Tweet	0	0
1056	P1	493670013627564032	Tweet	0	0
1057	P1	492599549413064704	Tweet	0	0
1058	P1	492246992111013888	Tweet	0	0
1059	P1	492243126585946112	Tweet	0	0
1060	P1	491899838012092416	Tweet	0	0
1061	P1	491524875035873282	Tweet	0	0
1062	P1	491159998102503424	Tweet	0	0
1063	P1	491130603149225984	Tweet	0	0
1064	P1	490040448208338946	Tweet	0	0
1065	P1	489803471156420608	Tweet	0	0
1066	P1	489802866740461569	Tweet	0	0
1067	P1	489733447821574144	Tweet	0	0
1068	P1	489733097605578752	Tweet	0	0
1069	P1	489731617318260736	Tweet	0	0
1070	P1	489425892306067456	Tweet	0	0
1071	P1	489317038536400896	Tweet	0	0
1072	P1	489315002638417921	Tweet	0	0
1073	P1	488948299148169217	Tweet	0	0
1074	P1	488600985850617856	Tweet	0	0
1075	P1	488598849876160512	Tweet	0	0
1076	P1	487912875890319360	Tweet	0	0
1077	P1	487538945597534208	Tweet	0	0
1078	P1	487518675545899008	Tweet	0	0
1079	P1	487128866461581313	Tweet	0	0
1080	P1	487128538688925697	Tweet	0	0
1081	P1	486821962082435072	Tweet	0	0
1082	P1	486444498495741952	Tweet	0	0
1083	P1	486438226643542017	Tweet	0	0
1084	P1	486090831099871233	Tweet	0	0
1085	P1	485126680839995393	Tweet	0	0
1086	P1	483913408962908160	Tweet	0	0
1087	P1	479168295153958912	Tweet	0	0
1088	P1	478808066704826368	Tweet	0	0
1089	P1	478615473752657920	Tweet	0	0
1090	P1	477560670117179392	Tweet	0	0
1091	P1	476710498159706113	Tweet	0	0
1092	P1	476462437198475265	Tweet	0	0
1093	P1	475980576701562880	Tweet	0	0
1094	P1	474908718304595969	Tweet	0	0
1095	P1	474468329089142784	Tweet	0	0
1096	P1	473025407034589184	Tweet	0	0
1097	P1	472029447441629184	Tweet	0	0
1098	P1	471948689276010496	Tweet	0	0
1099	P1	471560379315662849	Tweet	0	0
1100	P1	471237673949347840	Tweet	0	0
1101	P1	471226032448483328	Tweet	0	0
1102	P1	471193625809137664	Tweet	0	0
1103	P1	470881363751878656	Tweet	0	0
1104	P1	470876903373406210	Tweet	0	0
1105	P1	469045761582178306	Tweet	0	0
1106	P1	469009355250352128	Tweet	0	0
1107	P1	468743507684114432	Tweet	0	0
1108	P1	468742640004239360	Tweet	0	0
1109	P1	468392414697103361	Tweet	0	0
1110	P1	467764504143867904	Tweet	0	0
1111	P1	467042498616262657	Tweet	0	0
1112	P1	467009771946508288	Tweet	0	0
1113	P1	466906273758208000	Tweet	0	0
1114	P1	466904755864760321	Tweet	0	0
1115	P1	466152040222425088	Tweet	0	0
1116	P1	466144860295012352	Tweet	0	0
1117	P1	466128515620806656	Tweet	0	0
1118	P1	466120928850870274	Tweet	0	0
1119	P1	465874710170185728	Tweet	0	0
1120	P1	465824079027527680	Tweet	0	0
1121	P1	465789987401641985	Tweet	0	0
1122	P1	465765408256327680	Tweet	0	0
1123	P1	465072265043120129	Tweet	0	0
1124	P1	465072063326478337	Tweet	0	0
1125	P1	463962208867598338	Tweet	0	0
1126	P1	463689809920536576	Tweet	0	0
1127	P1	463604442370023424	Tweet	0	0
1128	P1	463584962789519360	Tweet	0	0
1129	P1	461582515434561537	Tweet	0	0
1130	P1	461432553581604864	Tweet	0	0
1131	P1	461096908225015808	Tweet	0	0
1132	P1	460715053100982273	Tweet	0	0
1133	P1	460711881427013632	Tweet	0	0
1134	P1	460711876431581185	Tweet	0	0
1135	P1	460711873684336640	Tweet	0	0
1136	P1	460290953173929984	Tweet	0	0
1137	P1	458148935136473088	Tweet	0	0
1138	P1	456663580452986880	Tweet	0	0
1139	P1	456438408601010178	Tweet	0	0
1140	P1	456075822223208448	Tweet	0	0
1141	P1	455713401574940672	Tweet	0	0
1142	P1	455713198507704320	Tweet	0	0
1143	P1	455664166721040384	Tweet	0	0
1144	P1	453546555123830784	Tweet	0	0
1145	P1	453494477106446336	Tweet	0	0
1146	P1	453491865695055872	Tweet	0	0
1147	P1	453447804526923776	Tweet	0	0
1148	P1	453447118041001985	Tweet	0	0
1149	P1	453253182094053377	Tweet	0	0
1150	P1	453079823850536960	Tweet	0	0
1151	P1	451658024961048576	Tweet	0	0
1152	P1	451258340425748481	Tweet	0	0
1153	P1	451254513526009856	Tweet	0	0
1154	P1	451008943196618752	Tweet	0	0
1155	P1	451008939090378752	Tweet	0	0
1156	P1	450640052020711424	Tweet	0	0
1157	P1	450639455863320578	Tweet	0	0
1158	P1	450639156205481984	Tweet	0	0
1159	P1	450638526858543104	Tweet	0	0
1160	P1	450635758852771840	Tweet	0	0
1161	P1	450575853135462400	Tweet	0	0
1162	P1	449817513527107584	Tweet	0	0
1163	P1	449108716240248832	Tweet	0	0
1164	P1	449103912013144064	Tweet	0	0
1165	P1	449102892146774016	Tweet	0	0
1166	P1	449101645990084608	Tweet	0	0
1167	P1	449101613631012865	Tweet	0	0
1168	P1	449101575433117696	Tweet	0	0
1169	P1	448889896330358785	Tweet	0	0
1170	P1	448412544261046273	Tweet	0	0
1171	P1	448391935947198464	Tweet	0	0
1172	P1	448032682216148992	Tweet	0	0
1173	P1	446606456767250432	Tweet	0	0
1174	P1	446330534373769216	Tweet	0	0
1175	P1	445844370214756352	Tweet	0	0
1176	P1	444071083621117952	Tweet	0	0
1177	P1	443308723834871808	Tweet	0	0
1178	P1	442633181443809280	Tweet	0	0
1179	P1	441491225917415424	Tweet	0	0
1180	P1	440773802599780352	Tweet	0	0
1181	P1	440433299186401280	Tweet	0	0
1182	P1	440382698159226880	Tweet	0	0
1183	P1	439313429455966208	Tweet	0	0
1184	P1	436472972706971648	Tweet	0	0
1185	P1	436430539457703936	Tweet	0	0
1186	P1	436064277175083008	Tweet	0	0
1187	P1	436060110746447872	Tweet	0	0
1188	P1	435848958200778752	Tweet	0	0
1189	P1	435776618263359488	Tweet	0	0
1190	P1	435776615495118849	Tweet	0	0
1191	P1	435776612508766209	Tweet	0	0
1192	P1	435773666388082688	Tweet	0	0
1193	P1	435318878068310016	Tweet	0	0
1194	P1	434329446586126336	Tweet	0	0
1195	P1	434329443302006784	Tweet	0	0
1196	P1	434329440294670336	Tweet	0	0
1197	P1	434328803674836993	Tweet	0	0
1198	P1	434328355752517632	Tweet	0	0
1199	P1	433529693887672320	Tweet	0	0
1200	P1	433529164402921472	Tweet	0	0
1201	P1	433165866440462336	Tweet	0	0
1202	P1	433161991343992833	Tweet	0	0
1203	P1	432919244108361728	Tweet	0	0
1204	P1	432878785562546179	Tweet	0	0
1205	P1	432836962978779138	Tweet	0	0
1206	P1	431796643344945152	Tweet	0	0
1207	P1	431711553868398592	Tweet	0	0
1208	P1	431395579671740416	Tweet	0	0
1209	P1	430747867217932289	Tweet	0	0
1210	P1	430416334518616065	Tweet	0	0
1211	P1	430408191244255232	Tweet	0	0
1212	P1	430377057365676032	Tweet	0	0
1213	P1	430375574645649408	Tweet	0	0
1214	P1	430282390251266048	Tweet	0	0
1215	P1	430271583853084672	Tweet	0	0
1216	P1	429707488523350016	Tweet	0	0
1217	P1	428875549037953024	Tweet	0	0
1218	P1	428821755495342080	Tweet	0	0
1219	P1	428821752211181568	Tweet	0	0
1220	P1	428821749002547200	Tweet	0	0
1221	P1	428821745605148672	Tweet	0	0
1222	P1	428576099862200320	Tweet	0	0
1223	P1	428147994299346944	Tweet	0	0
1224	P1	428088407688880128	Tweet	0	0
1225	P1	427792726415798272	Tweet	0	0
1226	P1	427703215002365952	Tweet	0	0
1227	P1	426744100180606976	Tweet	0	0
1228	P1	426743073377234944	Tweet	0	0
1229	P1	426740054929977344	Tweet	0	0
1230	P1	426616413789630464	Tweet	0	0
1231	P1	426412542957592576	Tweet	0	0
1232	P1	425621617096404992	Tweet	0	0
1233	P1	425197701072838656	Tweet	0	0
1234	P1	424945489792884736	Tweet	0	0
1235	P1	424107373523767296	Tweet	0	0
1236	P1	423771783565557761	Tweet	0	0
1237	P1	423062524003487744	Tweet	0	0
1238	P1	423057613324959744	Tweet	0	0
1239	P1	423024503581855744	Tweet	0	0
1240	P1	423021889020129280	Tweet	0	0
1241	P1	421584803876438017	Tweet	0	0
1242	P1	421566513749848064	Tweet	0	0
1243	P1	421262645174349825	Tweet	0	0
1244	P1	420601288473059329	Tweet	0	0
1245	P1	420552973610414080	Tweet	0	0
1246	P1	420136306958561280	Tweet	0	0
1247	P1	419040285033639936	Tweet	0	0
1248	P1	413957201326129152	Tweet	0	0
1249	P1	413335406177189888	Tweet	0	0
1250	P1	412939249340542977	Tweet	0	0
1251	P1	412926040764592128	Tweet	0	0
1252	P1	412603788827328512	Tweet	0	0
1253	P1	411048845867372544	Tweet	0	0
1254	P1	410693223204417536	Tweet	0	0
1255	P1	410672832079593472	Tweet	0	0
1256	P1	410664488988192768	Tweet	0	0
1257	P1	408291498099494912	Tweet	0	0
1258	P1	408169916630835200	Tweet	0	0
1259	P1	407552816580800512	Tweet	0	0
1260	P1	407417093412642816	Tweet	0	0
1261	P1	407169399804928000	Tweet	0	0
1262	P1	407101833245904896	Tweet	0	0
1263	P1	406699807676588032	Tweet	0	0
1264	P1	406137354572009472	Tweet	0	0
1265	P1	405968694385573888	Tweet	0	0
1266	P1	405629446377713664	Tweet	0	0
1267	P1	405224719022321664	Tweet	0	0
1268	P1	404915977999355904	Tweet	0	0
1269	P1	404915929110151168	Tweet	0	0
1270	P1	403896527858724864	Tweet	0	0
1271	P1	403788132283588609	Tweet	0	0
1272	P1	403788007016517632	Tweet	0	0
1273	P1	403473964565282816	Tweet	0	0
1274	P1	402774511499898880	Tweet	0	0
1275	P1	402405541445525504	Tweet	0	0
1276	P1	402341939997327360	Tweet	0	0
1277	P1	402323821098967040	Tweet	0	0
1278	P1	402013827019325440	Tweet	0	0
1279	P1	401785774234157056	Tweet	0	0
1280	P1	401636038734397440	Tweet	0	0
1281	P1	400629443867463680	Tweet	0	0
1282	P1	400225974824222721	Tweet	0	0
1283	P1	400224071939416064	Tweet	0	0
1284	P1	399932943495618561	Tweet	0	0
1285	P1	399932941239078912	Tweet	0	0
1286	P1	399932937313193984	Tweet	0	0
1287	P1	399932935539007489	Tweet	0	0
1288	P1	399932933949382656	Tweet	0	0
1289	P1	399932931936112640	Tweet	0	0
1290	P1	399812017726709760	Tweet	0	0
1291	P1	399810432044904448	Tweet	0	0
1292	P1	399809759479861248	Tweet	0	0
1293	P1	399196584833204225	Tweet	0	0
1294	P1	397241758725464064	Tweet	0	0
1295	P1	395535734431436800	Tweet	0	0
1296	P1	394169659412733953	Tweet	0	0
1297	P1	394149559007727616	Tweet	0	0
1298	P1	394145045139697664	Tweet	0	0
1299	P1	393406613446754304	Tweet	0	0
1300	P1	393086236363333634	Tweet	0	0
1301	P1	392951743689916416	Tweet	0	0
1302	P1	392951455209902080	Tweet	0	0
1303	P1	392667810138439680	Tweet	0	0
1304	P1	392667428221906944	Tweet	0	0
1305	P1	391154738747961344	Tweet	0	0
1306	P1	390854575059906560	Tweet	0	0
1307	P1	390032721889992704	Tweet	0	0
1308	P1	389697747693338624	Tweet	0	0
1309	P1	389690656500637696	Tweet	0	0
1310	P1	389339945191489536	Tweet	0	0
1311	P1	388186838034571264	Tweet	0	0
1312	P1	387559039888277505	Tweet	0	0
1313	P1	387557301349257216	Tweet	0	0
1314	P1	387506589651197952	Tweet	0	0
1315	P1	387499736959557632	Tweet	0	0
1316	P1	387499275980406784	Tweet	0	0
1317	P1	385686400924135424	Tweet	0	0
1318	P1	385039078200053760	Tweet	0	0
1319	P1	384945150482714624	Tweet	0	0
1320	P1	384623873381392384	Tweet	0	0
1321	P1	383194492922527744	Tweet	0	0
1322	P1	383142060205023232	Tweet	0	0
1323	P1	382472765200408576	Tweet	0	0
1324	P1	382429640234926080	Tweet	0	0
1325	P1	382058063832039424	Tweet	0	0
1326	P1	380267240786235392	Tweet	0	0
1327	P1	380017861693300737	Tweet	0	0
1328	P1	379594226096697344	Tweet	0	0
1329	P1	379523392992329729	Tweet	0	0
1330	P1	378969800032002048	Tweet	0	0
1331	P1	378782296247382016	Tweet	0	0
1332	P1	378505133111644160	Tweet	0	0
1333	P1	378464089716326400	Tweet	0	0
1334	P1	378451231246528512	Tweet	0	0
1335	P1	378073679328182272	Tweet	0	0
1336	P1	377693034441605120	Tweet	0	0
1337	P1	377342358377226240	Tweet	0	0
1338	P1	377009657958895616	Tweet	0	0
1339	P1	375586503277445120	Tweet	0	0
1340	P1	375525934209982464	Tweet	0	0
1341	P1	374853228950585344	Tweet	0	0
1342	P1	374805087132327936	Tweet	0	0
1343	P1	373060595672965120	Tweet	0	0
1344	P1	372991342886264832	Tweet	0	0
1345	P1	372356427614289920	Tweet	0	0
1346	P1	372356082372726784	Tweet	0	0
1347	P1	371924360308588545	Tweet	0	0
1348	P1	371914730950373376	Tweet	0	0
1349	P1	370503715352215552	Tweet	0	0
1350	P1	370142806087860224	Tweet	0	0
1351	P1	369824150619447297	Tweet	0	0
1352	P1	369787851166056448	Tweet	0	0
1353	P1	369772288046268416	Tweet	0	0
1354	P1	365126909295726594	Tweet	0	0
1355	P1	365056684458119168	Tweet	0	0
1356	P1	365014042294755328	Tweet	0	0
1357	P1	364831599948345344	Tweet	0	0
1358	P1	364780581445308418	Tweet	0	0
1359	P1	364663656723652608	Tweet	0	0
1360	P1	362872186500947968	Tweet	0	0
1361	P1	362134221453672448	Tweet	0	0
1362	P1	361811114314575872	Tweet	0	0
1363	P1	361792195981885441	Tweet	0	0
1364	P1	360673010836967425	Tweet	0	0
1365	P1	360311964146212865	Tweet	0	0
1366	P1	359979744634212352	Tweet	0	0
1367	P1	359969445625610240	Tweet	0	0
1368	P1	359574247942795267	Tweet	0	0
1369	P1	359275357498638336	Tweet	0	0
1370	P1	359217742768914434	Tweet	0	0
1371	P1	358155558932996096	Tweet	0	0
1372	P1	358144874060587010	Tweet	0	0
1373	P1	357854327538323456	Tweet	0	0
1374	P1	357854153122381824	Tweet	0	0
1375	P1	357361993990152192	Tweet	0	0
1376	P1	357044597601468417	Tweet	0	0
1377	P1	355611876106846208	Tweet	0	0
1378	P1	355251074585731072	Tweet	0	0
1379	P1	354883044710158336	Tweet	0	0
1380	P1	354152449155670016	Tweet	0	0
1381	P1	352695098271727616	Tweet	0	0
1382	P1	351669739245940736	Tweet	0	0
1383	P1	351623334309527554	Tweet	0	0
1384	P1	350537459555241984	Tweet	0	0
1385	P1	350537058139377665	Tweet	0	0
1386	P1	350180076500951040	Tweet	0	0
1387	P1	350163317937020929	Tweet	0	0
1388	P1	349435278517211136	Tweet	0	0
1389	P1	349074883185111041	Tweet	0	0
1390	P1	348852008524054528	Tweet	0	0
1391	P1	348020097132138497	Tweet	0	0
1392	P1	347706573679902720	Tweet	0	0
1393	P1	347626036663574528	Tweet	0	0
1394	P1	347622149114187776	Tweet	0	0
1395	P1	347342408851263488	Tweet	0	0
1396	P1	347018303568494595	Tweet	0	0
1397	P1	346918780112343042	Tweet	0	0
1398	P1	346918528965816320	Tweet	0	0
1399	P1	346621476939644928	Tweet	0	0
1400	P1	346551146619478016	Tweet	0	0
1401	P1	346551093993558016	Tweet	0	0
1402	P1	345515426345779201	Tweet	0	0
1403	P1	345423061782233088	Tweet	0	0
1404	P1	344711651330756608	Tweet	0	0
1405	P1	344711265190547456	Tweet	0	0
1406	P1	344409600637947904	Tweet	0	0
1407	P1	344026676847579137	Tweet	0	0
1408	P1	342995398283100160	Tweet	0	0
1409	P1	342630431851675651	Tweet	0	0
1410	P1	342269930403667968	Tweet	0	0
1411	P1	341826042203357184	Tweet	0	0
1412	P1	341824453795266560	Tweet	0	0
1413	P1	340394879710547968	Tweet	0	0
1414	P1	340068876291297280	Tweet	0	0
1415	P1	340006359653310464	Tweet	0	0
1416	P1	339973165763674112	Tweet	0	0
1417	P1	339651900708372480	Tweet	0	0
1418	P1	339300422990839809	Tweet	0	0
1419	P1	338947591347769344	Tweet	0	0
1420	P1	338947503548407808	Tweet	0	0
1421	P1	338750234215718914	Tweet	0	0
1422	P1	337915460689469440	Tweet	0	0
1423	P1	337839253310541824	Tweet	0	0
1424	P1	337173754474033153	Tweet	0	0
1425	P1	337113659887218688	Tweet	0	0
1426	P1	337112710665883648	Tweet	0	0
1427	P1	336808006928973824	Tweet	0	0
1428	P1	336757681052348416	Tweet	0	0
1429	P1	336753417101926401	Tweet	0	0
1430	P1	335288970994921472	Tweet	0	0
1431	P1	332085225809129472	Tweet	0	0
1432	P1	331674982839111680	Tweet	0	0
1433	P1	329913638850809856	Tweet	0	0
1434	P1	329199295226077184	Tweet	0	0
1435	P1	329198089439154176	Tweet	0	0
1436	P1	328815779715887104	Tweet	0	0
1437	P1	328815569484787714	Tweet	0	0
1438	P1	328814611740626944	Tweet	0	0
1439	P1	328401737671143424	Tweet	0	0
1440	P1	327767960942952449	Tweet	0	0
1441	P1	327420389703696385	Tweet	0	0
1442	P1	326663370549907456	Tweet	0	0
1443	P1	326346712199331844	Tweet	0	0
1444	P1	326286538243702784	Tweet	0	0
1445	P1	326241917887184897	Tweet	0	0
1446	P1	326239239002025986	Tweet	0	0
1447	P1	326236268927275010	Tweet	0	0
1448	P1	325260763587567617	Tweet	0	0
1449	P1	325155790971355138	Tweet	0	0
1450	P1	324089291661799424	Tweet	0	0
1451	P1	324072818872573952	Tweet	0	0
1452	P1	323730952180346880	Tweet	0	0
1453	P1	323712360630071296	Tweet	0	0
1454	P1	323709367033683969	Tweet	0	0
1455	P1	323505980329562113	Tweet	0	0
1456	P1	322720144570843137	Tweet	0	0
1457	P1	322686016047685633	Tweet	0	0
1458	P1	322438233390710784	Tweet	0	0
1459	P1	322301506541993984	Tweet	0	0
1460	P1	322065587486478337	Tweet	0	0
1461	P1	321908293536710656	Tweet	0	0
1462	P1	321659364786200576	Tweet	0	0
1463	P1	321565774311477249	Tweet	0	0
1464	P1	321543952266313728	Tweet	0	0
1465	P1	321224970866929665	Tweet	0	0
1466	P1	320534440554156032	Tweet	0	0
1467	P1	319986361354563584	Tweet	0	0
1468	P1	319986083075092481	Tweet	0	0
1469	P1	319985584313606144	Tweet	0	0
1470	P1	319825004906835970	Tweet	0	0
1471	P1	319700784239501312	Tweet	0	0
1472	P1	319039237997604864	Tweet	0	0
1473	P1	318775811576582145	Tweet	0	0
1474	P1	316869227560701953	Tweet	0	0
1475	P1	316866220739686400	Tweet	0	0
1476	P1	316865755620708352	Tweet	0	0
1477	P1	316842414155395072	Tweet	0	0
1478	P1	316502105672253441	Tweet	0	0
1479	P1	316181449915105281	Tweet	0	0
1480	P1	315551071483355137	Tweet	0	0
1481	P1	314659288272470016	Tweet	0	0
1482	P1	314406858167300097	Tweet	0	0
1483	P1	314366793789624320	Tweet	0	0
1484	P1	314048201520984066	Tweet	0	0
1485	P1	313955946252603392	Tweet	0	0
1486	P1	313954535368445953	Tweet	0	0
1487	P1	312187996189360129	Tweet	0	0
1488	P1	311803748848652289	Tweet	0	0
1489	P1	311793903609188352	Tweet	0	0
1490	P1	311793399361593344	Tweet	0	0
1491	P1	311501478936313857	Tweet	0	0
1492	P1	309048260667011072	Tweet	0	0
1493	P1	308975725489291266	Tweet	0	0
1494	P1	308894224856788993	Tweet	0	0
1495	P1	306800016591290368	Tweet	0	0
1496	P1	306734295156928512	Tweet	0	0
1497	P1	306328267156242433	Tweet	0	0
1498	P1	304271985578483712	Tweet	0	0
1499	P1	304271887180107776	Tweet	0	0
1500	P1	304179294471610368	Tweet	0	0
1501	P1	303840317134741504	Tweet	0	0
1502	P1	303820365434585088	Tweet	0	0
1503	P1	303795121227444224	Tweet	0	0
1504	P1	303531752507465731	Tweet	0	0
1505	P1	303449793454288900	Tweet	0	0
1506	P1	303449193186480128	Tweet	0	0
1507	P1	303447426524651520	Tweet	0	0
1508	P1	303088506568327169	Tweet	0	0
1509	P1	302860584326672385	Tweet	0	0
1510	P1	302859365541621760	Tweet	0	0
1511	P1	301978709697634304	Tweet	0	0
1512	P1	301698816833376256	Tweet	0	0
1513	P1	301640622304026624	Tweet	0	0
1514	P1	301248333916291072	Tweet	0	0
1515	P1	301247131652616192	Tweet	0	0
1516	P1	300940107547017218	Tweet	0	0
1517	P1	300645046741512193	Tweet	0	0
1518	P1	299864857048674304	Tweet	0	0
1519	P1	299834123869102080	Tweet	0	0
1520	P1	299804142812143616	Tweet	0	0
1521	P1	299448438783877120	Tweet	0	0
1522	P1	299182461588492290	Tweet	0	0
1523	P1	299103243995336704	Tweet	0	0
1524	P1	298367132796850176	Tweet	0	0
1525	P1	297335042995269632	Tweet	0	0
1526	P1	297323286742839296	Tweet	0	0
1527	P1	297318615114461184	Tweet	0	0
1528	P1	297312948723011585	Tweet	0	0
1529	P1	297308291430760448	Tweet	0	0
1530	P1	296923358476525568	Tweet	0	0
1531	P1	296660717011091456	Tweet	0	0
1532	P1	296552209179615232	Tweet	0	0
1533	P1	296299306787430404	Tweet	0	0
1534	P1	296299130601472000	Tweet	0	0
1535	P1	296252472266194945	Tweet	0	0
1536	P1	296252384672362496	Tweet	0	0
1537	P1	296252075971584000	Tweet	0	0
1538	P1	P1_Rresult 1	Tweet	0	0
1539	P1	P1_Rresult 2	Tweet	0	0
1540	P1	P1_Rresult 3	Tweet	0	0
1541	P1	P1_Acronym_1	Tweet	0	0
1542	P1	P1_Acronym_2	Tweet	0	0
1543	P1	P1_Acronym_3	Tweet	0	0
1544	P1	P1_Acronym_4	Tweet	0	0
1545	P1	P1_Acronym_5	Tweet	0	0
1546	P1	P1_Acronym_6	Tweet	0	0
1547	P1	P1_Acronym_7	Tweet	0	0
1548	P1	P1_Acronym_8	Tweet	0	0
1549	P1	P1_Acronym_9	Tweet	0	0
1550	P1	P1_Acronym_10	Tweet	0	0
1551	P2	854766376334102529	Tweet	0	0
1552	P2	852122977097457664	Tweet	0	0
1553	P2	850004172133019650	Tweet	0	0
1554	P2	848820034596196352	Tweet	0	0
1555	P2	847807985321693184	Tweet	0	0
1556	P2	847762266359549952	Tweet	0	0
1557	P2	847076439447031809	Tweet	0	0
1558	P2	846649124950855680	Tweet	0	0
1559	P2	844942541082505220	Tweet	0	0
1560	P2	844581085946220546	Tweet	0	0
1561	P2	844220613279399936	Tweet	0	0
1562	P2	841615681703534592	Tweet	0	0
1563	P2	840188372446507008	Tweet	0	0
1564	P2	839502383629631488	Tweet	0	0
1565	P2	839482310206623745	Tweet	0	0
1566	P2	838771139736453120	Tweet	0	0
1567	P2	836954217805905921	Tweet	0	0
1568	P2	836139807457824768	Tweet	0	0
1569	P2	833631767647092737	Tweet	0	0
1570	P2	832204773092900865	Tweet	0	0
1571	P2	832203729306796033	Tweet	0	0
1572	P2	831428495628763137	Tweet	0	0
1573	P2	831170839168954372	Tweet	0	0
1574	P2	830036614416105473	Tweet	0	0
1575	P2	829284558096965635	Tweet	0	0
1576	P2	828892321022357504	Tweet	0	0
1577	P2	828890658358308865	Tweet	0	0
1578	P2	826084846040731649	Tweet	0	0
1579	P2	825002121875570692	Tweet	0	0
1580	P2	823856499684425730	Tweet	0	0
1581	P2	823496167505981440	Tweet	0	0
1582	P2	823453089231421440	Tweet	0	0
1583	P2	822101032717209600	Tweet	0	0
1584	P2	822050588334682112	Tweet	0	0
1585	P2	821317974137126912	Tweet	0	0
1586	P2	821298390067650560	Tweet	0	0
1587	P2	819516103290449922	Tweet	0	0
1588	P2	819189909013544961	Tweet	0	0
1589	P2	818426730910273536	Tweet	0	0
1590	P2	818420275477970944	Tweet	0	0
1591	P2	816205633733038080	Tweet	0	0
1592	P2	814786904742883328	Tweet	0	0
1593	P2	810856044457054208	Tweet	0	0
1594	P2	809436490010939392	Tweet	0	0
1595	P2	808630764967493632	Tweet	0	0
1596	P2	808595320418533378	Tweet	0	0
1597	P2	804255498325422080	Tweet	0	0
1598	P2	804253729688027137	Tweet	0	0
1599	P2	803948301552910336	Tweet	0	0
1600	P2	801456563881910272	Tweet	0	0
1601	P2	800669975761580032	Tweet	0	0
1602	P2	799222920664981508	Tweet	0	0
1603	P2	799212864292712448	Tweet	0	0
1604	P2	799211026583535616	Tweet	0	0
1605	P2	798533213794738177	Tweet	0	0
1606	P2	798481153330135040	Tweet	0	0
1607	P2	796769109526638592	Tweet	0	0
1608	P2	795995327014834177	Tweet	0	0
1609	P2	791591822837608452	Tweet	0	0
1610	P2	790828047435956224	Tweet	0	0
1611	P2	788290891463135232	Tweet	0	0
1612	P2	785471831339831300	Tweet	0	0
1613	P2	785386731667394560	Tweet	0	0
1614	P2	783299684852957185	Tweet	0	0
1615	P2	783228531161632774	Tweet	0	0
1616	P2	782902448771985408	Tweet	0	0
1617	P2	781848705544679424	Tweet	0	0
1618	P2	781771535006728192	Tweet	0	0
1619	P2	781446200029511680	Tweet	0	0
1620	P2	778545775068479489	Tweet	0	0
1621	P2	777821918233788416	Tweet	0	0
1622	P2	776320048658997248	Tweet	0	0
1623	P2	776012964575019008	Tweet	0	0
1624	P2	775349524290297857	Tweet	0	0
1625	P2	773786179246366722	Tweet	0	0
1626	P2	770595159172079617	Tweet	0	0
1627	P2	770256657137987585	Tweet	0	0
1628	P2	768729694749491200	Tweet	0	0
1629	P2	768476508604272640	Tweet	0	0
1630	P2	768198586983120897	Tweet	0	0
1631	P2	767325262430236672	Tweet	0	0
1632	P2	766634728661323776	Tweet	0	0
1633	P2	765948134065332224	Tweet	0	0
1634	P2	765105301607571456	Tweet	0	0
1635	P2	762960728596836352	Tweet	0	0
1636	P2	760756702132207616	Tweet	0	0
1637	P2	757887319282159616	Tweet	0	0
1638	P2	755345120787046401	Tweet	0	0
1639	P2	753936097923792896	Tweet	0	0
1640	P2	752887354076041217	Tweet	0	0
1641	P2	752879662292987904	Tweet	0	0
1642	P2	750721820232409088	Tweet	0	0
1643	P2	748471548114276352	Tweet	0	0
1644	P2	748152210698149888	Tweet	0	0
1645	P2	745960833545568256	Tweet	0	0
1646	P2	744905841338253313	Tweet	0	0
1647	P2	744850058181509120	Tweet	0	0
1648	P2	743718395154075649	Tweet	0	0
1649	P2	742362164531482624	Tweet	0	0
1650	P2	741218038855438336	Tweet	0	0
1651	P2	740504604165742592	Tweet	0	0
1652	P2	737669381384179712	Tweet	0	0
1653	P2	736154282500718592	Tweet	0	0
1654	P2	736125579221737472	Tweet	0	0
1655	P2	735433049027039234	Tweet	0	0
1656	P2	734747803331760128	Tweet	0	0
1657	P2	733541872845479936	Tweet	0	0
1658	P2	732182585875566592	Tweet	0	0
1659	P2	730003797720829952	Tweet	0	0
1660	P2	729612597922779137	Tweet	0	0
1661	P2	728203608001531905	Tweet	0	0
1662	P2	727460445792145408	Tweet	0	0
1663	P2	727380685804150784	Tweet	0	0
1664	P2	720946752401055744	Tweet	0	0
1665	P2	719838747077029888	Tweet	0	0
1666	P2	719521490534801408	Tweet	0	0
1667	P2	715499995873542144	Tweet	0	0
1668	P2	714835546749722625	Tweet	0	0
1669	P2	712943284042211328	Tweet	0	0
1670	P2	712298573497499649	Tweet	0	0
1671	P2	712294270972116992	Tweet	0	0
1672	P2	709707421086838784	Tweet	0	0
1673	P2	707903620466003968	Tweet	0	0
1674	P2	707163685467365380	Tweet	0	0
1675	P2	705417854011760640	Tweet	0	0
1676	P2	703144634734628864	Tweet	0	0
1677	P2	700008988843311104	Tweet	0	0
1678	P2	699907764508876800	Tweet	0	0
1679	P2	697760952842907648	Tweet	0	0
1680	P2	697733656908075008	Tweet	0	0
1681	P2	697392819560960000	Tweet	0	0
1682	P2	697360007839481858	Tweet	0	0
1683	P2	689466581861072897	Tweet	0	0
1684	P2	687668566640988163	Tweet	0	0
1685	P2	687637086002896897	Tweet	0	0
1686	P2	687594473581359104	Tweet	0	0
1687	P2	687245784467791872	Tweet	0	0
1688	P2	687244898689511424	Tweet	0	0
1689	P2	684680317932797952	Tweet	0	0
1690	P2	684073518942826496	Tweet	0	0
1691	P2	683951036130824192	Tweet	0	0
1692	P2	682859614606618624	Tweet	0	0
1693	P2	680777169820336128	Tweet	0	0
1694	P2	679259549757501441	Tweet	0	0
1695	P2	679232806002798593	Tweet	0	0
1696	P2	678885399658422272	Tweet	0	0
1697	P2	678884960430854145	Tweet	0	0
1698	P2	678878150147837952	Tweet	0	0
1699	P2	678512468054921216	Tweet	0	0
1700	P2	678237778426073088	Tweet	0	0
1701	P2	677801262608490496	Tweet	0	0
1702	P2	677586519964667905	Tweet	0	0
1703	P2	674220990902239232	Tweet	0	0
1704	P2	672368984914833408	Tweet	0	0
1705	P2	669827845582151680	Tweet	0	0
1706	P2	666914292101455872	Tweet	0	0
1707	P2	666648261248294912	Tweet	0	0
1708	P2	666637024061952001	Tweet	0	0
1709	P2	666019821465812992	Tweet	0	0
1710	P2	664553631014912000	Tweet	0	0
1711	P2	664464502524612608	Tweet	0	0
1712	P2	664462727759400960	Tweet	0	0
1713	P2	663813216573763584	Tweet	0	0
1714	P2	663336711255146496	Tweet	0	0
1715	P2	663314501601779712	Tweet	0	0
1716	P2	663314492722384896	Tweet	0	0
1717	P2	663301196380291072	Tweet	0	0
1718	P2	663133924424597504	Tweet	0	0
1719	P2	662736639941177344	Tweet	0	0
1720	P2	661843364187348992	Tweet	0	0
1721	P2	661678702493876224	Tweet	0	0
1722	P2	661607938033852416	Tweet	0	0
1723	P2	661596351768170498	Tweet	0	0
1724	P2	660562318808457216	Tweet	0	0
1725	P2	659353942401355776	Tweet	0	0
1726	P2	657503598172049408	Tweet	0	0
1727	P2	657483851401461760	Tweet	0	0
1728	P2	656941534886109184	Tweet	0	0
1729	P2	656744926240116736	Tweet	0	0
1730	P2	656742587747971072	Tweet	0	0
1731	P2	656440507300712448	Tweet	0	0
1732	P2	654982635215802368	Tweet	0	0
1733	P2	654922320126046208	Tweet	0	0
1734	P2	654313113089638401	Tweet	0	0
1735	P2	654239256274186240	Tweet	0	0
1736	P2	652214564814213120	Tweet	0	0
1737	P2	652087552057458692	Tweet	0	0
1738	P2	649618772882554880	Tweet	0	0
1739	P2	649507915653582848	Tweet	0	0
1740	P2	649248674501922816	Tweet	0	0
1741	P2	649217155624509440	Tweet	0	0
1742	P2	649171781203292160	Tweet	0	0
1743	P2	649156144087330816	Tweet	0	0
1744	P2	648551882051469314	Tweet	0	0
1745	P2	648522910169219076	Tweet	0	0
1746	P2	648430816658333696	Tweet	0	0
1747	P2	648032954829172736	Tweet	0	0
1748	P2	647686821292412928	Tweet	0	0
1749	P2	647358719752318976	Tweet	0	0
1750	P2	647327831207342080	Tweet	0	0
1751	P2	647039967986847744	Tweet	0	0
1752	P2	646907379116806144	Tweet	0	0
1753	P2	646802716052860928	Tweet	0	0
1754	P2	646778996345012224	Tweet	0	0
1755	P2	646701123714318336	Tweet	0	0
1756	P2	646334882323537920	Tweet	0	0
1757	P2	645929940731494400	Tweet	0	0
1758	P2	643107958407176192	Tweet	0	0
1759	P2	642707143171436544	Tweet	0	0
1760	P2	642363257286750208	Tweet	0	0
1761	P2	641594182222614528	Tweet	0	0
1762	P2	641592866779869184	Tweet	0	0
1763	P2	641190052299735040	Tweet	0	0
1764	P2	640993413450584064	Tweet	0	0
1765	P2	640858680452345856	Tweet	0	0
1766	P2	639458858717552640	Tweet	0	0
1767	P2	638822586785267712	Tweet	0	0
1768	P2	638675774535507968	Tweet	0	0
1769	P2	638673790789120000	Tweet	0	0
1770	P2	638312803728781312	Tweet	0	0
1771	P2	637296017659011072	Tweet	0	0
1772	P2	636864502592602112	Tweet	0	0
1773	P2	636503386490318848	Tweet	0	0
1774	P2	636500861187923969	Tweet	0	0
1775	P2	636259267113320449	Tweet	0	0
1776	P2	636114447329837056	Tweet	0	0
1777	P2	635541538127396864	Tweet	0	0
1778	P2	635541070290530305	Tweet	0	0
1779	P2	635050355789852672	Tweet	0	0
1780	P2	634770393757298688	Tweet	0	0
1781	P2	634692387382665216	Tweet	0	0
1782	P2	634034176988172288	Tweet	0	0
1783	P2	633597572205166592	Tweet	0	0
1784	P2	633597542475923456	Tweet	0	0
1785	P2	633594736373317632	Tweet	0	0
1786	P2	633561972961898496	Tweet	0	0
1787	P2	633372108861624321	Tweet	0	0
1788	P2	632156595217166336	Tweet	0	0
1789	P2	631888186122326016	Tweet	0	0
1790	P2	631797444515360768	Tweet	0	0
1791	P2	631367068579942400	Tweet	0	0
1792	P2	631170735076188160	Tweet	0	0
1793	P2	631125124549357568	Tweet	0	0
1794	P2	631123444055339008	Tweet	0	0
1795	P2	629649422348120064	Tweet	0	0
1796	P2	628520689000124416	Tweet	0	0
1797	P2	628124451629101056	Tweet	0	0
1798	P2	627053461213966336	Tweet	0	0
1799	P2	627029110141882368	Tweet	0	0
1800	P2	626837377231769600	Tweet	0	0
1801	P2	626799619264151552	Tweet	0	0
1802	P2	626353998958854144	Tweet	0	0
1803	P2	626033860757823488	Tweet	0	0
1804	P2	625991793285464064	Tweet	0	0
1805	P2	625625149975437312	Tweet	0	0
1806	P2	625380171185569792	Tweet	0	0
1807	P2	625299540451721216	Tweet	0	0
1808	P2	624194906202882049	Tweet	0	0
1809	P2	624150980662325248	Tweet	0	0
1810	P2	624117458841018368	Tweet	0	0
1811	P2	623194194300039171	Tweet	0	0
1812	P2	622385238786732032	Tweet	0	0
1813	P2	622005406697701376	Tweet	0	0
1814	P2	621972340109373440	Tweet	0	0
1815	P2	621779867508543488	Tweet	0	0
1816	P2	621390931783196673	Tweet	0	0
1817	P2	620979500025823232	Tweet	0	0
1818	P2	620663084097650688	Tweet	0	0
1819	P2	620638600955338752	Tweet	0	0
1820	P2	620612412983525376	Tweet	0	0
1821	P2	620600250387054592	Tweet	0	0
1822	P2	620535741035204608	Tweet	0	0
1823	P2	620534379471880192	Tweet	0	0
1824	P2	619982319299002369	Tweet	0	0
1825	P2	619782274314338304	Tweet	0	0
1826	P2	619781605805195264	Tweet	0	0
1827	P2	619776656576770048	Tweet	0	0
1828	P2	618781389975093248	Tweet	0	0
1829	P2	618459234804629509	Tweet	0	0
1830	P2	618056559667621888	Tweet	0	0
1831	P2	614494999011545088	Tweet	0	0
1832	P2	613723629050818560	Tweet	0	0
1833	P2	612645299174178816	Tweet	0	0
1834	P2	611932373375152128	Tweet	0	0
1835	P2	611587377723768833	Tweet	0	0
1836	P2	611071847770234880	Tweet	0	0
1837	P2	609254591545389056	Tweet	0	0
1838	P2	609254589410447360	Tweet	0	0
1839	P2	608910503772057600	Tweet	0	0
1840	P2	608910340420694016	Tweet	0	0
1841	P2	608906371933843456	Tweet	0	0
1842	P2	608245785717829633	Tweet	0	0
1843	P2	607626555066613761	Tweet	0	0
1844	P2	606051178330378240	Tweet	0	0
1845	P2	604350263235907587	Tweet	0	0
1846	P2	601703078228795392	Tweet	0	0
1847	P2	601099511704985601	Tweet	0	0
1848	P2	601045235544813569	Tweet	0	0
1849	P2	598484985960599552	Tweet	0	0
1850	P2	598186526263083009	Tweet	0	0
1851	P2	598186525407506432	Tweet	0	0
1852	P2	598123722914955264	Tweet	0	0
1853	P2	598121618544570368	Tweet	0	0
1854	P2	598037295854387200	Tweet	0	0
1855	P2	598027718765215744	Tweet	0	0
1856	P2	597723113774780417	Tweet	0	0
1857	P2	597692568739143680	Tweet	0	0
1858	P2	597692568059682816	Tweet	0	0
1859	P2	595509880938725376	Tweet	0	0
1860	P2	594462383696928769	Tweet	0	0
1861	P2	591512289716506624	Tweet	0	0
1862	P2	590865600504795137	Tweet	0	0
1863	P2	590090851503603712	Tweet	0	0
1864	P2	590052287734804480	Tweet	0	0
1865	P2	584624438756380672	Tweet	0	0
1866	P2	584089640111644673	Tweet	0	0
1867	P2	579624151780102144	Tweet	0	0
1868	P2	577764004338233344	Tweet	0	0
1869	P2	577051107584671745	Tweet	0	0
1870	P2	576653752758890496	Tweet	0	0
1871	P2	575357695428964354	Tweet	0	0
1872	P2	574494881932034048	Tweet	0	0
1873	P2	574324679177060353	Tweet	0	0
1874	P2	573893526280388609	Tweet	0	0
1875	P2	572414462126391296	Tweet	0	0
1876	P2	572405412420579328	Tweet	0	0
1877	P2	568887180426420224	Tweet	0	0
1878	P2	568382718674911232	Tweet	0	0
1879	P2	567620654464512000	Tweet	0	0
1880	P2	567055355902169088	Tweet	0	0
1881	P2	566519454335766528	Tweet	0	0
1882	P2	566347597066285057	Tweet	0	0
1883	P2	566232748906799104	Tweet	0	0
1884	P2	565174619750268930	Tweet	0	0
1885	P2	564913188656119811	Tweet	0	0
1886	P2	564871103894814721	Tweet	0	0
1887	P2	562290130980184066	Tweet	0	0
1888	P2	562286748215296001	Tweet	0	0
1889	P2	560883453932339201	Tweet	0	0
1890	P2	560792146924810241	Tweet	0	0
1891	P2	560484756694269952	Tweet	0	0
1892	P2	560155247935750144	Tweet	0	0
1893	P2	558319595497738240	Tweet	0	0
1894	P2	558247067240632321	Tweet	0	0
1895	P2	556385685729714176	Tweet	0	0
1896	P2	555715608353189888	Tweet	0	0
1897	P2	553997074191368192	Tweet	0	0
1898	P2	552567901752815617	Tweet	0	0
1899	P2	552472248402341889	Tweet	0	0
1900	P2	551113422671081472	Tweet	0	0
1901	P2	550997453974306816	Tweet	0	0
1902	P2	550403679317413888	Tweet	0	0
1903	P2	550230285967953920	Tweet	0	0
1904	P2	548192923255586816	Tweet	0	0
1905	P2	547674107283005440	Tweet	0	0
1906	P2	547457986139291651	Tweet	0	0
1907	P2	547354826926211073	Tweet	0	0
1908	P2	545971040099524608	Tweet	0	0
1909	P2	545930315924254720	Tweet	0	0
1910	P2	543707320841428992	Tweet	0	0
1911	P2	542720757437317120	Tweet	0	0
1912	P2	542712861248995328	Tweet	0	0
1913	P2	540910553502588928	Tweet	0	0
1914	P2	540136751143325697	Tweet	0	0
1915	P2	540133957736857600	Tweet	0	0
1916	P2	540123333074092032	Tweet	0	0
1917	P2	537548869429919744	Tweet	0	0
1918	P2	537548369103958018	Tweet	0	0
1919	P2	537329489030938625	Tweet	0	0
1920	P2	533186243509895169	Tweet	0	0
1921	P2	533186234295021568	Tweet	0	0
1922	P2	532971827543674882	Tweet	0	0
1923	P2	532969736586657792	Tweet	0	0
1924	P2	531835953951014912	Tweet	0	0
1925	P2	531564214553698306	Tweet	0	0
1926	P2	531561110009561088	Tweet	0	0
1927	P2	531517042571362305	Tweet	0	0
1928	P2	529581316787142656	Tweet	0	0
1929	P2	529551510481694720	Tweet	0	0
1930	P2	529543839779135488	Tweet	0	0
1931	P2	529418758948151298	Tweet	0	0
1932	P2	529387405535891456	Tweet	0	0
1933	P2	529384340221071360	Tweet	0	0
1934	P2	529377527073341441	Tweet	0	0
1935	P2	529364691534225410	Tweet	0	0
1936	P2	522408401700413440	Tweet	0	0
1937	P2	521998992327311360	Tweet	0	0
1938	P2	519986571328892928	Tweet	0	0
1939	P2	519412706303303680	Tweet	0	0
1940	P2	517940718904803328	Tweet	0	0
1941	P2	516590547050717185	Tweet	0	0
1942	P2	515781750392623104	Tweet	0	0
1943	P2	515487112133480448	Tweet	0	0
1944	P2	515408927786541056	Tweet	0	0
1945	P2	515407568613965825	Tweet	0	0
1946	P2	515095371866193920	Tweet	0	0
1947	P2	514384217179193344	Tweet	0	0
1948	P2	510041252406906882	Tweet	0	0
1949	P2	507442645917270016	Tweet	0	0
1950	P2	504275708127248384	Tweet	0	0
1951	P2	502404355329638400	Tweet	0	0
1952	P2	502111721910460417	Tweet	0	0
1953	P2	500256956737540096	Tweet	0	0
1954	P2	347135458747909_1201605566634223	Fb post	0	0
1955	P2	347135458747909_1193162024145244	Fb post	0	0
1956	P2	347135458747909_1186867831441330	Fb post	0	0
1957	P2	347135458747909_1183417608453019	Fb post	0	0
1958	P2	347135458747909_1180607992067314	Fb post	0	0
1959	P2	347135458747909_1180464278748352	Fb post	0	0
1960	P2	347135458747909_1178767642251349	Fb post	0	0
1961	P2	347135458747909_1177734505687996	Fb post	0	0
1962	P2	347135458747909_1173419662786147	Fb post	0	0
1963	P2	347135458747909_1173419662786147	Fb post	0	0
1964	P2	347135458747909_1172531666208280	Fb post	0	0
1965	P2	347135458747909_1172531666208280	Fb post	0	0
1966	P2	347135458747909_1172531666208280	Fb post	0	0
1967	P2	347135458747909_1172531666208280	Fb post	0	0
1968	P2	347135458747909_1172531666208280	Fb post	0	0
1969	P2	347135458747909_1171584279636352	Fb post	0	0
1970	P2	347135458747909_1171584279636352	Fb post	0	0
1971	P2	347135458747909_10155188002112300	Fb post	0	0
1972	P2	347135458747909_1164836223644491	Fb post	0	0
1973	P2	347135458747909_1160627497398697	Fb post	0	0
1974	P2	347135458747909_1158784370916343	Fb post	0	0
1975	P2	347135458747909_1158725977588849	Fb post	0	0
1976	P2	347135458747909_1156834874444626	Fb post	0	0
1977	P2	347135458747909_1152441614883952	Fb post	0	0
1978	P2	347135458747909_1152441614883952	Fb post	0	0
1979	P2	347135458747909_1152441614883952	Fb post	0	0
1980	P2	347135458747909_1152441614883952	Fb post	0	0
1981	P2	347135458747909_1152441614883952	Fb post	0	0
1982	P2	347135458747909_1152441614883952	Fb post	0	0
1983	P2	347135458747909_1152441614883952	Fb post	0	0
1984	P2	347135458747909_1152441614883952	Fb post	0	0
1985	P2	347135458747909_1152441614883952	Fb post	0	0
1986	P2	347135458747909_1152441614883952	Fb post	0	0
1987	P2	347135458747909_1150427068418740	Fb post	0	0
1988	P2	347135458747909_1144261949035252	Fb post	0	0
1989	P2	347135458747909_1144261949035252	Fb post	0	0
1990	P2	347135458747909_1144261949035252	Fb post	0	0
1991	P2	347135458747909_1140379566090157	Fb post	0	0
1992	P2	347135458747909_1140375789423868	Fb post	0	0
1993	P2	347135458747909_1138335526294561	Fb post	0	0
1994	P2	347135458747909_1137723209689126	Fb post	0	0
1995	P2	347135458747909_1135075319953915	Fb post	0	0
1996	P2	347135458747909_1135075319953915	Fb post	0	0
1997	P2	347135458747909_1133363593458421	Fb post	0	0
1998	P2	347135458747909_1132328376895276	Fb post	0	0
1999	P2	347135458747909_1382383765147509	Fb post	0	0
[truncated: 3,351 more rows]

## Sheet: Evidence found
		Strategy 1				Strategy 2		Strategy 3
		P. TWITTER		FACEBOOK PAGE		ACRONYM SEARCH		RESULT RESEARCH SEARCH
	Project	ESISM-QUANESISM	ESISM QUALESISM	ESISM-QUANESISM	ESISM QUALESISM	ESISM-QUANESISM	ESISM QUALESISM	ESISM-QUANESISM	ESISM QUALESISM	Total tweets/Fb posts with social impact evidence
	P1	1	1	0	0	0	0	0	0	2
	P2	0	0	0	0	0	0	0	0	0
	P3	0	1	1	0	0	0	0	0	2
	P4	0	0	0	1	0	1	0	0	2
	P5	0	1	0	0	0	0	0	0	1
	P6	0	0	0	0	0	0	0	0	0
	P7	2	0	5	0	0	0	4	0	11
	P8	0	0	0	0	0	0	0	0	0
	P9	0	1	0	1	0	0	0	0	2
	P10	0	0	0	0	1	2	0	0	3
	Total	3	4	6	2	1	3	4	0	23

## Sheet: SICOR
		Projects	Total tweets/Fb posts	Total tweets/ Fb posts with social impact evidence	Social Impact Coverage Ratio (%)
		Project 1	1550	2	0.129032
		Project 2	826	0	0
		Project 3	67	2	2.98507
		Project 4	434	2	0.460829
		Project 5	376	1	0.265957
		Project 6	376	0	0
		Project 7	221	11	4.97738
		Project 8	301	0	0
		Project 9	105	2	1.90476
		Project 10	171	3	1.75439
		SEARCH STRATEGY	Total tweets/Fb posts	Total tweets/ Fb posts with social impact evidence	Social Impact Coverage Ratio %
		Strategy 1 (profile accounts)	5096	14	0.274725
		Strategy 2 (acronym search)	226	4	1.76991
		Strategy 3 (searchable research results)	28	5	17.8571
		Total	5350	23	0.429907
